# Supplementary material for: Venetoclax durable response in adult relapsed/refractory Philadelphia-negative acute lymphoblastic leukemia with JAK/STAT pathway alterations
Source: Front Cell Dev Biol. 2023 May 23;11:1165308. doi: 10.3389/fcell.2023.1165308 (PMC10242111; doi:10.3389/fcell.2023.1165308)
Supplement: Supplementary file 1 [file Table2.xlsx]

## Sheet: TabS2
Table S2: KEGG JAK/STAT pathway and BCL2-related genes present in the TruSight RNA Pan-Cancer panel (https://www.genome.jp/kegg; https://emea.illumina.com/products/by-type/clinical-research-products/trusight-rna-pan-cancer.html).
sample_id	group	AKT1	AKT2	AKT3	BAX	BCL2	BCL2L1	CCND1	CCND2	CCND3	CDKN1A	CREBBP	CRLF2	CSF3R	EP300	EPO	EPOR	GFAP	GHR	HRAS	IFNG	IL12RB2	IL13	IL13RA2	IL15	IL2	IL21R	IL3	IL6	IL7R	JAK1	JAK2	JAK3	LIFR	MAPK1	MAPK8	MCL1	MPL	MTOR	MYC	PIK3CA	PIK3CB	PIK3CD	PIK3R1	PIM1	PTPN11	PTPN2	PTPN6	RAF1
1	TN	618.569	1125.9	423.798	1364.67	249.328	801.994	81.2227	135.855	1121.53	215.245	1387.12	2.63886	523.437	1049.63	0	19.6703	0.230814	48.1008	25.7532	3.77809	37.5925	0	0	21.555	0	75.7656	0	105.27	376.508	575.979	256.098	310.756	98.8724	683.24	425.802	1523.3	0	473.368	178.522	273.227	275.269	478.679	2460.36	309.581	690.386	476.674	885.219	771.501
2	TN	732.762	925.864	531.846	2206.11	115.822	796.373	12.9484	276.652	4159.84	446.427	797.049	1.36348	106.922	472.903	0.385676	10.6827	1.2323	4.68978	9.69631	7.18087	4.47517	0	0	8.73699	0	5.09871	0	0	249.315	769.391	73.0155	142.415	1.83104	1504.84	394.177	508.059	0	175.818	310.28	170.372	96.9649	530.396	2244.7	627.943	1130.71	386.763	1169.57	511.854
4	TN	751.658	1399.62	157.67	1611.48	14.9026	298.781	1.87036	114.183	901.649	3276.61	1202.39	16.8146	7491.42	1427.15	0	46.5223	1.14701	0	14.6996	92.5865	26.9706	11.1138	0	34.865	2.60834	42.823	0	1.84292	947.26	1543.6	164.715	159.427	0	1067.37	245.196	3049.7	4.79018	85.3772	25.1887	174.808	1390.28	362.951	2823.33	936.172	486.448	549.269	2544.34	1729.12
7	Ph+	615.818	1634.57	372.027	938.953	41.1665	463.987	11.254	693.021	2161.18	237.961	1235.95	2.40108	247.532	1162.3	0.199863	1.6893	0.13614	5.3955	16.053	0.573511	26.2284	0.986043	0	44.5407	0.721312	6.51167	0.678874	0.74293	84.9847	837.263	233.343	84.1664	0	536.614	281.134	651.053	10.1954	283.999	986.801	533.952	105.521	401.135	1383.04	86.4633	934.1	716.873	2041.4	607.25
8	TN	444.748	1434.68	18.0673	866.177	115.62	561.725	16.4372	490.999	804.216	54.8403	879.477	1151.65	100.856	748.113	0.309894	3.3707	1.14452	0	4.80341	4.90771	7.87222	0	0	35.5287	0	4.022	0	0	123.231	746.704	140.24	41.1308	0.418741	730.195	402.147	692.867	5.18708	253.598	1301.73	399.794	88.6775	421.884	1916.3	312.031	1067.1	598.918	1178.88	536.997
9	TN	709.494	1521.11	545.018	809.739	51.934	429.706	10.7269	279.41	2208.56	74.8594	956.121	0	53.8947	917.183	0	9.5976	4.18896	4.48106	11.9199	4.71157	38.0521	5.42227	1.86447	1.34049	0	18.1522	0	1.50113	1162.31	1044.64	133.915	85.5675	4.55838	905.115	277.251	599.349	5.10397	249.177	347.191	1006.07	85.8105	465.02	3606.05	137.307	869.931	348.883	2611.02	720.278
10	TN	643.913	2298.47	54.6965	909.894	190.07	706.217	3.63659	632.286	1585.56	150.302	1226.77	946.4	157.003	1170.73	0	7.26109	0	0	14.6698	2.09066	264.415	3.36311	0	3.2115	0	20.6127	0	0	522.699	796.275	132.55	120.286	0	911.869	316.911	571.608	1.58034	423.131	586.133	463.177	28.1775	704.158	2934.45	277.81	716.737	586.295	425.039	771.729
11	TN	741.405	2018.59	432.297	1068.18	184.892	831.179	15.1504	163.057	2690.61	717.636	1270.43	484.626	271.266	1106.71	0	22.4637	0	0.285993	16.5854	0.552209	28.7156	0	0	1.90358	0	36.7188	0	33.6514	4662.01	1989.15	152.227	262.406	0.633365	1196.58	288.511	1329.86	52.8517	268.714	576.097	419.091	177.257	336.374	3065.01	593.77	570.122	388.138	1900.34	633.279
12	TN	605.229	1716.12	68.3678	692.612	83.8618	2575.08	15.0322	668.485	1346.01	370.724	922.564	103.27	611.862	946.863	0	26.641	1.68868	0	26.3453	8.07897	49.8374	0	0	32.8603	0	14.5014	0.79861	6.28338	406.439	936.164	119.365	81.8392	2.75722	874.164	322.195	2774	8.00363	293.615	564.08	384.746	93.2771	491.418	2621.57	627.432	716.751	354.158	2127.05	626.5
13	TN	284.01	2584.95	836.739	768.69	258.109	318.49	10.453	266.716	1245.34	345.843	958.735	803.45	717.689	988.743	0	2.97783	0.326123	0.813775	14.6595	10.1975	5.67435	5.39684	0	14.7439	0	1.22094	0	8.25969	317.139	649.293	162.937	33.587	3.99617	594.939	342.061	3502.02	3.32381	158.675	515.627	394.984	128.103	147.004	3168.59	150.993	883.516	1031.22	704.411	453.918
14	TN	565.718	2026.81	106.437	1490.11	117.326	1548.64	29.972	804.94	3481.54	413.44	986.609	2424.71	694.193	807.016	0	11.404	0	1.65969	21.3852	3.27244	6.72427	0	0	0.575787	0	52.3176	0	0	380.344	832.19	77.4389	204.675	0	815.791	118.977	606.186	15.5484	274.101	244.066	250.385	67.35	510.295	2370.53	314.409	918.117	519.366	649.607	668.661
15	TN	707.369	1658.49	404.231	1229.47	110.033	739.211	39.3654	88.1181	5549.94	189.267	534.999	1281.62	1239.64	397.86	0	15.3383	0	5.95846	5.32043	0	29.3224	0	0	0	0.707527	21.4935	0	1.02148	729.776	966.401	125.683	103.833	8.78398	1248.1	254.576	498.812	6.75557	286.036	606.954	225.817	81.4102	402.263	1260.47	288.122	806.167	463.633	1459.63	646.066
17	TN	1137.85	1034.95	248.383	1433.65	93.4738	967.646	1.43781	407.186	1059.84	78.5135	812.761	0.694231	65.3394	665.668	0	14.461	0	0	22.2103	0.541624	6.84341	1.75302	0	0	0	32.1177	0	0	339.266	980.807	144.746	42.3167	4.58203	1163.76	262.628	640.87	3.65803	263.24	2483.86	352.727	93.6765	448.609	4468.7	141.164	971.026	711.224	1906.41	533.798
18	TN	1239.9	1842.03	30.4128	1028.23	49.4212	820.529	24.3611	357.677	1948.33	2401.83	1295.28	3.22208	124.681	1048.33	0	2.87933	0	0	17.9411	1.95558	8.26012	2.07987	0	0.572441	0	12.0486	2.3146	1.14299	2014.4	1031.66	110.829	69.5474	0	1187.59	331.343	2713.17	1.72387	248.002	469.364	541.99	145.392	212.982	5680.48	190.168	804.72	319.36	2833.35	662.306
19	TN	972.007	1338.72	54.3371	1309.88	193.468	632.827	31.298	460.244	2692.45	663.111	907.026	3.75276	29.4671	732.199	0	12.1785	0	0	15.4076	2.83592	13.6996	0	5.05237	1.81653	0	18.4959	0	4.1057	967.287	782.234	164.176	74.7775	0	927.354	218.316	2241.69	4.13833	284.408	809.263	334.501	248.885	535.935	1751.98	98.4366	1193.46	695.615	6546.99	610.226
20	TN	947.762	1440.93	77.8074	1860.81	81.8723	546.168	16.6199	1047.75	1761.15	306.882	836.707	523.505	1568.97	866.901	0	43.819	0	0.312133	15.2847	4.83108	160.215	2.08828	0	14.7719	0.733614	27.4929	0	0	668.555	891.66	202.57	218.302	2.21605	929.91	257.709	1681.47	7.20102	300.138	887.228	248.283	154.521	707.439	1694.64	342.312	803.545	536.504	2129.32	663.121
21	TN	1026.82	2081.68	79.3617	1691.1	150.227	6646.35	1.46604	577.089	1639.19	463.706	967.256	2.74048	248.679	828.711	0	23.0216	0	0	25.1143	3.32281	43.9662	5.47997	0	8.12107	0	25.9021	1.96815	2.88768	1175.87	1138.78	312.498	246.881	0	1029.53	281.134	1800.79	4.68644	235.651	981.735	315.162	187.865	534.375	2107.23	1987.56	665.658	780.279	4246.23	657.629
22	TN	758.579	1373.36	181.449	843.21	71.3065	1598.24	20.846	422.654	1994.02	284.958	885.505	4.24715	1560.79	1025.98	0	171.474	0.638936	0.592269	11.2128	6.8651	65.1786	0	0.509422	18.35	4.34863	35.9028	0	1.49353	1180.66	1116.01	287.971	263.379	5.75927	1165.51	275.622	1631.81	76.6252	232.543	534.315	225.276	339.787	453.662	2918.31	832.879	823.452	486.432	3323.24	775.83
23	TN	982.251	1297.95	16.4049	1473.92	42.4148	751.098	0.383413	251.139	1800.51	465.165	1287.76	4027.14	86.1525	802.751	0	12.2704	0	6.72129	9.4445	9.86363	5.47385	0	0	20.3462	0	3.95157	0	1.93723	397.717	1779	184.71	294.691	45.9418	907.706	145.533	637.644	5.5321	383.836	125.041	445.497	34.2929	157.263	3359	171.148	855.832	395.657	1171.61	558.269
24	TN	944.528	1120.6	84.4715	1160.1	49.6871	842.921	12.1944	67.6517	1565.36	104.4	1025.54	0.438811	134.192	922.135	0	8.01694	0	0.601958	32.9626	4.64078	694.788	2.29703	0	23.0128	0	45.5586	0	15.4323	916.836	895.697	99.0513	94.1224	0.273858	876.785	204.7	775.888	4.21464	281.018	599.061	487.772	112.359	459.18	3068.99	234.177	908.825	531.511	1563.14	691.605
25	TN	1080.68	1583.07	215.277	1246.71	90.4838	454.011	0.687042	130.434	3917.59	547.865	723.476	0.316051	19.6323	747.237	0	5.77275	0.550871	0	11.2744	53.7569	281.297	0.367953	0	10.0782	0	35.9875	0	2.57948	2303.99	870.337	113.2	142.515	0.23211	1049.85	295.996	1595.79	2.08537	216.392	1173.52	312.442	100.865	533.474	2824.76	250.959	1007.79	614.862	5378.25	581.456
26	TN	636.76	1670.8	47.0839	1091.97	61.2706	912.808	156.915	315.657	2765.82	785.508	641.932	1.17006	2821.58	1003.07	0.359394	61.3431	1.57313	0.267614	28.4635	18.0389	289.895	0	0	12.0968	0	50.087	0	6.49596	445.433	1026.4	243.596	366.558	2.66127	1169.86	288.129	3539.14	15.8292	229.247	834.022	215.867	216.12	840.46	1945.72	772.827	594.574	487.045	3532.71	847.717
27	TN	1036.11	1500.51	4.38941	1876.92	55.052	883.336	7.13317	1195.67	2074.1	431.915	707.524	1087.4	498.671	602.361	0	25.3763	0	0	22.6996	1.37666	4.91265	0	0	12.4913	0	10.753	0	0	151.145	880.945	90.3403	118.119	1.5417	889.849	307.631	768.643	6.93426	254.904	1382.24	353.825	109.164	620.342	1231.99	362.391	1009.63	465.765	1355.54	549.373
28	TN	1018.65	2238.92	150.709	1442.87	55.6122	1006.36	19.14	367.832	1742.18	215.577	1097.93	2.56372	1392.54	1373.64	0.483755	39.2906	0	0	42.1903	9.00383	108.451	1.18484	0	10.0124	0	56.106	0	42.1619	1096.03	1458.24	125.743	454.675	0.328184	729.698	215.871	2866.8	49.3996	282.648	3792.22	230.945	156.541	457.089	2779.69	680.181	886.415	567.5	2327.6	709.096
29	TN	1008.13	3456.28	14.0571	1255.81	164.919	477.691	3.42776	25.8324	3317.41	470.551	1100.54	28.3997	24.559	1228.86	0	6.76246	1.67995	0.53135	36.7829	1.02222	34.2298	0	0	0.898033	0	23.7784	0	0	744.873	595.282	161.697	254.513	1.31588	867.39	363.812	660.727	8.56508	262.711	692.44	372.741	102.27	523.667	2685.61	93.8029	692.117	644.854	6661.23	708.618
30	TN	868.2	1716.01	631.817	1427.79	308.59	348.013	4.98989	245.341	2763.36	103.115	647.219	2.83996	1041.85	886.709	0	18.2662	4.96876	0	12.169	9.78668	99.4242	0	1.26792	10.8132	1.30856	52.1929	0	18.2221	977.243	1514.13	171.222	440.756	0	1178.37	247.911	1747.26	49.2951	176.411	1845.42	267.848	267.989	393.549	1786.12	521.515	949.454	589.467	3618.98	570.122
31	TN	924.594	1140.09	113.878	1159.68	173.597	313.937	14.2014	318.247	5071.47	651.696	857.853	30.424	658.867	511.261	0.409585	5.13943	0	10.9338	7.93133	11.1988	27.6067	1.92363	0	2.54942	0	71.2451	0	1.04167	791.234	881.972	134.23	148.296	0	1194.69	555.583	1165.3	1.77739	185.603	448.012	358.59	59.1636	718.158	1431.65	471.547	1061.2	511.162	1223.69	471.21
32	TN	912.777	1581.22	83.4541	2170.87	212.36	423.229	0.631098	124.266	4164.05	599.955	797.953	5.04625	62.8805	777.057	0	2.67624	0	0	34.7927	20.3865	990.103	0	0	3.94015	1.14969	82.2409	0	0	814.299	688.87	154.541	232.037	0	1048.74	349.808	968.077	3.65296	251.599	2630.41	225.383	73.4623	522.903	2012.6	261.658	1168.42	1006.99	3298.47	479.518
33	TN	935.117	2305.39	203.853	967.177	120.929	5566.04	21.6779	266.522	2818.74	144.531	1138.68	0	2592.54	1219.7	0	253.613	0	0	16.51	14.4574	88.8207	0	0	20.2764	0	37.1968	0	5.1892	4059.11	1360.56	302.269	708.485	0	1652.2	216.047	2754.74	41.0768	236.257	1013.45	280.195	270.282	488.522	2215.67	2892.82	609.301	464.383	2787.9	1030.23
34	TN	1289.62	1232.02	96.4988	1146.46	65.0643	2108.04	115.44	392.396	4175.95	429.473	1418.88	0.71538	433.816	1246.67	0	82.2567	0	2.4508	13.8649	1.16521	6.7586	0	0	5.05233	0	27.9119	0	0	276.476	1414.77	57.6798	108.783	7.94072	984.112	262.663	572.143	6.41921	212.354	79.9573	303.634	169.876	330.653	2185.07	439.209	1108.2	329.085	783.767	620.221
35	TN	403.366	1489.29	112.188	1459.42	101.633	590.063	254.54	794.012	1724.25	3628.45	2954.23	149.865	1028.2	2379.08	0.538473	7.38433	0	14.1604	17.8221	0	44.7921	2.36487	0	5.41002	0	229.618	0	6.65262	1286.2	1571.13	90.3801	210.605	0.366177	701.993	1137.48	2727.29	5.09191	144.167	549.41	1040	125.704	318.303	7438.3	532.782	879.706	938.929	580.705	1568.02
36	TN	2173.75	5237.22	33.4749	2898.29	54.4529	4287.57	53.3531	103.693	7853.26	2920.63	959.583	120.089	893.264	630.205	0	144.915	0	8.8616	90.0439	1.71791	630.679	0	0	0	0	74.0778	0	314.071	700.066	1120.19	22.8389	335.544	7.64441	1390.03	202.664	1333.33	16.3628	835.247	747.757	62.8733	92.1577	972.213	597.019	1913.28	423.726	450.422	3342.84	624.269
37	TN	869.978	1816.63	145.416	1434.88	66.0751	817.535	8.47719	17.41	2336.1	941.788	763.455	0	162.334	1023.06	0	37.7362	0	0	31.9378	81.614	9.08226	0.660631	0	2.26906	2.2754	25.5711	1.05263	61.7902	546.967	554.767	40.4033	128.101	5.13962	1083.53	419.614	3648.33	12.3351	156.489	1811.07	560.768	115.386	732.337	3298.4	1731.69	854.56	464.975	1175.78	822.209
38	TN	677.863	1612.21	25.6874	1009.26	111.348	925.532	166.239	925.672	3611.66	773.65	833.367	2.47612	1096.12	1153.64	0	89.3412	0.296399	18.7224	39.424	1.34086	26.0855	0	0	5.89102	0	26.7069	0	0	452.339	878.486	140.321	146.275	54.5174	1026.11	283.657	885.585	41.0213	499.689	2537.63	177.46	129.952	782.777	1098.13	383.18	809.83	767.318	1076.09	611.504
39	TN	657.597	2082.84	237.915	1101.91	18.9006	1593.79	17.2266	405.871	1617.73	668.426	1509.53	13.2797	1549.9	1532.69	0	149.33	3.61122	6.37256	7.85759	3.36257	2.19287	2.122	0	5.8547	0	7.13252	0	697.748	252.157	1082.78	155.874	208.585	98.7057	821.443	328.778	2000.94	9.10919	255.098	383.995	601.412	205.216	476.439	2096.29	1126.24	763.886	411.408	1554.56	1165.32
40	TN	1395.49	1941.05	44.4896	1238.24	147.423	1499.27	3.87734	863.524	1880.83	11.6161	839.412	121.722	112.294	643.866	0	22.2368	2.50869	0.147284	17.1187	4.69	17.416	0	0	12.3595	0	30.8287	0	0	1923.3	1280.56	130.36	386.676	0	1028.87	1055.94	686.317	9.34066	289.607	3776.3	388.217	142.914	379.497	1759.98	1235.39	902.695	1538.79	2758.95	755.287
41	TN	746.371	1238.32	177.73	1464.22	114.758	494.439	30.0036	607.372	1188.22	334.488	893.349	4.34185	307.302	922.366	0	4.454	0	0	13.48	4.3577	56.2597	0	0	14.0071	0	39.9905	0	5.0695	517.643	762.674	300.39	118.604	1.40679	1066.04	307.737	1732.71	3.91263	309.325	1185.58	350.149	163.641	308.983	4053.76	260.926	652.414	783.864	2117.62	850.56
42	TN	531.065	1351.62	33.4052	1129.08	75.0221	287.823	79.7557	583.118	626.159	1379.37	2984.99	23.4657	1682.69	1562.71	0	17.769	0	7.81084	0.894917	0.881046	12.745	0	0	9.17148	0	35.1046	3.12266	157.163	51.9427	822.119	100.97	98.3063	11.5964	913.781	1106.19	5105.81	6.35063	142.388	303.816	531.737	159.414	321.615	6789.94	392.696	908.413	522.219	996.913	1768.57
43	TN	715.02	1407.58	305.018	983.219	41.9524	2788.04	37.2263	291.63	2253.91	667.678	1765.02	6.36632	979.109	1255.83	0	72.9713	0.302308	11.0997	21.6935	7.64328	45.3304	4.58151	0	23.3304	0	25.1923	1.64932	29.754	806.584	814.418	249.471	116.69	6.86994	1063.82	386.857	1481.95	21.3352	319.96	385.709	428.043	240.483	319.37	1788.67	595.532	572.696	445.415	1924.44	1122.61
44	TN	1412.42	1312.49	255.161	3053.45	225.932	368.215	7.96629	1034.89	2268.86	825.179	712.051	3.36605	160.792	531.153	0	4.7805	0	0.511718	39.9513	3.96607	6.80097	0	0	0	0.602664	9.34203	0.588033	1.30735	315.666	870.121	253.387	204.905	0.102715	988.339	259.329	1778.5	4.13295	350.107	949.233	326.63	130.109	386.555	2308.72	174.878	1013.73	768.306	4044.31	600.366
45	TN	1085.96	1330.21	540.058	1833.66	181.766	443.029	50.1649	577.482	3682.63	1483.02	887.22	33.3153	671.415	1019.35	0.456814	9.357	0	9.56947	9.93638	1.96748	0	0	0	0.575741	0	162.074	0	8.52095	537.381	706.696	183.122	170.03	0	1564.73	502.252	2475.67	2.54203	205.234	301.007	366.931	64.9547	525.659	1951.98	489.787	706.43	678.865	1674.87	476.455
46	TN	1445.29	2121.23	336.93	1490.39	62.6243	408.884	10.8418	422.457	4474.08	652.639	877.52	10.4126	194.703	906.839	0	72.2875	9.11381	12.7812	29.0259	8.09392	25.2281	0.432393	0	1.52371	0	17.5873	0	1.48892	1615.62	711.822	124.823	274.142	32.9591	995.433	445.836	490.628	3.8265	294.421	839.008	285.854	149.912	1390.96	2241.27	702.89	756.572	438.023	463.87	867.569
47	Ph+	578.34	1503.84	139.563	777.327	14.6368	377.548	53.3357	799.248	1983.55	3229.96	1349.28	20.4404	11.6541	1830.47	0	17.2504	0.344877	7.95783	23.2107	24.8284	550.068	0	0	2.18111	1.00298	76.6895	0.979046	30.4702	461.177	815.702	127.219	187.326	2.73991	735.244	327.628	2182.39	10.7167	181.778	1010.51	556.44	93.1619	404.62	1920.06	448.729	662.305	582.178	1255.04	618.721
48	Ph+	789.528	1785.79	377.964	1638.29	164.979	611.125	58.9011	644.991	4542.28	632.176	1371.26	3.19285	126.646	1159.89	0.449623	77.0425	9.74489	28.788	39.1905	1.93658	9.36423	6.21549	0	6.06388	0	23.9737	0	0	1831.05	615.615	143.507	77.6211	7.80331	781.468	346.62	756.426	5.78648	322.048	868.767	277.758	113.094	674.227	1867.48	586.004	554.245	506.543	970.645	861.187
49	TN	513.315	1498.24	137.175	693.135	16.2427	390.641	71.1343	905.781	2289.08	3648.24	1551.22	21.1325	15.5617	1836.61	0	15.158	0	9.572	19.705	18.6412	542.046	2.50813	0.723278	5.69173	0	113.307	0	18.7642	511.362	886.04	144.993	230.922	15.688	966.977	387.799	2242.38	9.17204	167.688	914.507	552.88	85.7659	458.803	1940.01	478.237	557.798	401.165	1050.32	795.303
50	TN	530.818	1390.29	34.3009	724.173	103.412	309.229	228.837	817.958	1648.96	1049.92	562.175	3.33758	170.541	1470	0	22.2367	0.7254	22.0246	28.9086	4.41553	73.479	3.63614	0	14.3179	0	103.111	0	0	1157.73	760.861	169.009	93.8504	2.08112	1013.19	538.171	1626.07	5.34024	343.852	667.658	399.286	117.55	484.464	3486.54	175.813	1040.56	913.682	1206.71	540.271
51	TN	1452.5	1493.35	316.763	2605.37	74.4456	657.192	1.76946	218.229	2595.85	135.63	586.534	0	156.549	645.276	0	12.2238	0	1.0856	41.8862	0	18.6361	2.03616	0	1.40139	0	33.5667	0	0	1012.56	979.512	108.085	154.217	0.600725	874.152	321.482	495.624	8.08999	333.974	1743.27	290.382	99.5574	518.141	2850.07	130.958	928.055	383.486	1172.95	738.421
52	TN	763.227	1236.43	60.1746	1442.49	54.7053	1051.98	34.5598	261.668	1888.22	422.675	953.293	5.44093	508.091	972.662	1.31951	22.6166	0	1.63895	8.89408	1.2597	20.975	3.97009	0.561539	9.85165	1.56905	55.5629	0	4.39826	843.776	687.578	254.949	66.9335	5.79294	1210	343.398	1011.19	7.17602	243.995	842.958	504.861	224.969	475.012	5207.09	394.727	575.572	523.632	2229.89	759.918
53	TN	797.381	2460.16	110.066	1023.88	14.2662	707.971	6.86655	134.838	2310.27	766.766	1750.55	0.445042	4967.92	1905.19	0	33.246	3.06336	0	52.9812	2.9359	28.4235	0	0	20.2899	13.1301	93.1854	0	10.2365	802.259	1223.9	174.206	454.775	0	945.74	255.064	5499.06	7.09329	235.324	2828.35	273.959	316.934	700.423	2514.87	1189.34	628.938	496.067	3792.35	1760.1
54	TN	541.124	2523.85	304.266	596.683	4.96496	1967.23	0	102.321	1823.99	381.046	2368.42	0	5894.03	2308.06	0	23.7862	0	0	9.88501	8.44988	166.431	8.91164	0	40.6455	0	16.595	0.832621	0	938.799	857.865	238.116	279.116	0	1410.59	933.657	3027.77	6.52937	149.816	127.676	426.775	387.148	459.58	2241.34	438.165	597.384	455.522	2465.17	3751.55
55	TN	487.923	3320.53	7.93737	634.005	40.0353	1137.33	11.587	773.622	918.44	1618.64	738.42	67.2303	232.29	1752.02	0	69.8653	0	0.757389	27.6794	0	17.2207	0	0	0	0	11.6465	0	31.0356	84.6362	1285.85	84.1533	140.609	3.88862	1300.68	775.328	2307.99	2.89599	292.345	249.116	509.277	71.3829	201.093	3327.62	1432.16	1295.32	1063.77	1583.11	759.864
56	TN	1202.89	1328.29	50.0396	1885.11	28.1906	518.575	8.01237	398.885	2834.1	222.785	938.062	518.688	2912.42	851.965	0	98.2577	0	0.303638	18.2655	9.44869	36.5375	1.02932	0	2.10105	0.719089	20.128	0	0	617.904	1046.13	323.426	469.23	1.25726	1552.71	218.263	2317.61	21.965	280.528	782.275	277.188	512.51	647.478	995.541	492.892	828.447	397.821	3621.49	992.853
57	TN	2168.17	3939.29	53.2796	2406.89	145.274	971.194	3.9973	726.831	1936.47	267.533	823.97	4067.57	163.348	1183.28	0	2.78491	1.19436	0	64.1338	5.90022	20.3721	0	0	29.1607	0	18.9065	0	7.5836	604.754	1864.86	150.927	177.211	0	799.493	111.132	642.515	8.30151	384.585	646.258	284.921	55.365	1223.12	1302.6	655.797	709.945	251.54	1779.19	683.027
58	TN	839.53	3000.37	268.243	1848.85	89.5929	417.739	66.3698	467.559	2622.56	986.204	1034.99	24.0736	458.716	699.199	0.590077	21.9304	32.9773	8.38584	45.6495	6.77422	35.8792	11.609	3.77183	42.745	20.8164	40.2809	9.02211	6.53677	32.2141	347.708	221.357	119.828	35.4439	813.813	1105.7	1092.65	45.7615	214.422	506.42	425.21	440.244	477.024	2508.17	115.666	1119.5	832.443	1012.91	594.968
60	TN	959.784	2537.72	601.334	1176.33	28.291	439.156	8.57705	467.603	3802.08	225.421	850.801	46.2624	226.967	643.688	0	1.56236	0	3.24755	15.8312	1.88197	32.057	0	0	15.9952	0	6.89832	0	5.58137	586.05	1031.68	86.4199	230.508	0	1035.42	252.986	742.752	8.47772	297.496	826.754	421.433	57.803	786.49	1877.01	170.447	965.545	728.134	6881.8	515.798
61	TN	2083.73	2999.11	57.7292	2017.09	36.3129	829.788	12.9624	201.249	3193.76	157.961	826.265	0.780628	513.478	690.95	0.443563	39.1249	0	0	46.8128	4.43598	63.552	0	0	9.22519	0	156.971	0	35.6476	358.025	2665.45	115.207	607.386	0	988.101	255.43	1955	7.44359	390.21	761.994	172.622	125.341	628.815	884.653	1633.41	949.771	597.414	9349.77	813.447
62	TN	683.425	1895.53	9.40508	907.447	92.3044	938.69	137.24	945.221	3129.43	760.018	700.536	2.68112	384.348	1004.58	1.05594	35.227	0	6.48461	15.791	7.56217	5.77013	0	0	3.23262	0	23.7634	0	206.789	154.755	913.933	52.8684	85.7087	3.36811	1155.26	327.466	2274.63	5.44003	370.575	588.458	245.559	62.5035	497.442	2975.9	570.558	1123.2	593.772	1794.75	551.021
63	TN	881.322	1954.53	55.7459	1866.51	38.7099	308.504	4.58962	259.67	1249.85	1342.06	1116.31	220.096	250.041	740.707	0	20.1177	0.394997	0	20.1652	1.22393	7.9619	0	0	1.35175	1.54656	39.3249	3.62409	1.0761	905.822	1073.56	100.153	137.995	0	825.99	512.762	1241.33	5.64636	169.87	180.635	547.011	79.4149	413.148	3284.68	227.705	545.275	305.893	2451.17	905.078
64	TN	708.679	1054.31	21.2452	890.036	205.813	645.486	37.6991	336.73	1393.43	750.083	1342.23	7.11577	199.445	911.194	0	24.3745	0	5.47844	20.4295	7.7802	13.3566	0	0	11.4969	0	15.3308	0	8.34112	231.567	752.873	108.38	54.824	18.8155	748.284	280.4	4198.71	5.81296	223.769	583.733	400.616	75.5383	435.646	2345.43	179.536	928.314	673.359	1402.88	604.694
65	TN	193.318	783.497	48.8054	786.103	94.4935	770.763	4.79899	323.493	463.963	206.745	3569.35	73.478	162.974	2165.04	7.04966	31.3928	28.3668	90.9421	0.208601	20.0367	68.5747	11.6444	5.97086	132.61	14.9519	11.3434	8.51563	13.4047	219.213	526.343	739.934	77.0009	73.6303	975.239	596.736	563.137	50.2358	384.425	173.987	676.979	370.283	155.717	5247.58	297.845	767.274	1509.99	261.924	1171.04
66	TN	982.078	1320.73	32.7812	1686.23	27.7592	1305.81	8.0373	347.002	4062.7	1132.85	891.975	4.03721	2901.74	877.574	0.377906	69.2572	0.607151	2.52845	24.7639	1.63037	18.5502	0	0	2.31865	0	86.0079	0	0	436.378	1005.92	266.908	362.046	2.16254	1806.95	241.559	2239.51	1.29624	255.078	1161.13	292.995	312.373	575.726	1555.72	512.15	675.544	410.029	4467.6	851.191
67	TN	511.111	2312.79	217.255	1330.59	113.836	7769.92	45.7262	69.1065	3061.54	179.082	262.592	0	876.084	851.978	0	152.454	0	4.21911	0	25.6008	173.893	0	0	14.9896	0	22.4645	0	138.1	864.578	524.303	285.384	53.0266	2.56074	1784.54	546.27	1112.62	22.995	123.639	708.777	187.998	391.166	269.736	3167.09	1473.17	569.672	803.177	3171.76	717.89
68	TN	671.481	4937.26	121.624	1560.24	65.5795	52141.3	33.5051	293.281	1173.24	197.809	946.378	1.84377	521.547	1224.55	0	60.3449	1.96322	0	23.5641	11.1283	150.303	2.49376	0	10.8948	0	96.5586	0	43.2401	1016.06	1474.23	209.476	276.571	0	2623.37	236.248	1521.97	26.8208	216.877	614.315	577.938	118.786	533.016	2091.56	4111.57	805.434	462.107	2492.15	645.921
71	CTRLS	754.334	1703.82	406.128	1054.02	58.7948	582.102	14.0696	216.714	2694.34	145.855	1221.64	0.411094	3155.06	1068.59	0	27.7171	6.80994	0.301112	8.04233	11.0438	123.185	2.003	0	81.3256	7.34137	55.3991	0.68845	6.1316	3110.77	1710.08	435.947	357.484	0	1509.13	319.014	2388.15	174.654	273.898	330.385	319.06	333.429	724.147	2406.5	481.984	467.395	598.515	3746.89	898.858
75	TN	897.433	3605.36	906.154	780.183	332.713	13284.3	13.4065	195.537	2150.02	123.607	1124.83	0	6535.41	1557.91	0	84.5146	0	0	0.665893	14.7005	160.305	0	0	8.05371	0	30.7598	0	25.0983	2469.15	1764.4	211.885	280.261	0	2187.28	226.128	2877.95	64.1039	135.76	515.283	156.33	365.566	507.793	7284.55	3443.67	672.005	708.143	2406.82	620.359
80	Ph+	503.744	1528.37	30.701	1985.18	72.3513	824.246	81.1042	958.618	3017.88	258.9	613.988	1.61251	292.021	802.961	0.458064	27.6614	0.645275	1.70915	25.4671	3.92687	30.2901	4.06365	0	2.24082	0	9.60594	0	1.65955	533.398	470.975	120.283	97.801	0	870.558	413.587	1261.04	39.8414	234.835	2119.37	221.718	161.892	570.395	1509.9	229.402	1399.38	572.529	2927.22	436.127
81	TN	306.133	1085.15	1559.88	2228.91	64.1586	439.618	6.17322	16.4575	4200.67	319.721	219.783	9.42833	9.27188	411.116	2.48907	1.49625	6.695	27.7028	14.1038	21.3853	91.2268	3.72854	7.17034	42.042	25.689	8.81708	21.0701	4.92941	6984.12	380.165	147.473	18.3441	46.0808	1076.14	919.641	450.396	32.0916	90.656	618.17	334.704	413.421	128.305	3608.01	79.3119	1031.76	1324.72	5780.66	413.847
82	TN	857.682	2166.35	18.3014	1499.85	36.8333	2823.39	7.26898	187.036	3526.18	16.6235	424.641	2.16994	3515.78	1242.93	0	118.894	0	4.97687	13.6225	3.51597	31.0753	0	0	3.78613	0	3.01179	0	3.07115	36.5038	542.892	183.251	319.329	3.60661	1520.57	317.779	865.63	5.26883	331.541	874.312	117.368	546.253	828.335	1407.23	1452.8	1287.81	617.638	6285.05	596.244
86	TN	1027.11	2805.36	118.407	1799.82	52.779	2355.04	1.68822	303.136	2238.47	1058.54	1846.24	4.94156	2603.23	1680.82	0	31.3564	1.73576	7.74866	21.6956	1.34137	26.3254	16.1776	0	8.8635	0	50.2971	0	31.6283	491.762	1547.94	52.2511	321.173	0	619.975	322.375	1733.56	70.4684	215.25	617.945	542.286	143.118	1113.31	5402.63	787.58	634.816	357.188	1615.9	806.297
87	TN	3638.77	3492.49	28.1476	8388.99	85.1697	4190.9	5.82128	243.073	12044.6	2164.6	3102.81	87.7537	4737.65	3980.44	0	293.035	5.8471	0	55.2566	0	403.771	13.7707	0	0	0	73.1553	921.079	68.9421	650.84	6184.03	217.601	433.862	0	358.725	261.141	3047.57	50.835	523.902	424.621	321.93	429.266	3670.86	4335.25	3010.22	922.948	263.794	4274.64	2896.61
88	Ph+	678.417	1476.74	29.3303	1336.92	148.087	731.825	5.63084	457.533	1161.24	329.173	705.861	2.21983	174.173	757.351	0	13.0637	1.0636	0.611165	15.0409	8.63125	11.3521	0	0	2.0508	0.898078	14.4238	0	0	212.784	1112.95	126.728	80.7342	1.69761	1165	349.706	1135.21	9.05199	232.876	702.485	240.161	154.542	452.412	4312.8	1461.78	1048.8	416.415	1344.92	538.883
91	CTRLS	690.422	1538.32	428.868	1129.3	55.2991	523.222	4.33076	190.662	2162.99	94.8682	1754	0	3059.56	945.426	0.482307	22.2259	2.02889	0.179712	6.6619	12.0878	126.881	1.18225	0	86.5817	0.86033	53.2589	0	4.07605	3354.47	1674.92	487.344	280.099	0	1491.49	327.451	2529.2	161.848	349.595	334.47	317.031	398.801	634.328	2796.84	462.99	528.472	780.877	3730.19	959.557
92	TN	646.237	1108.45	37.4293	1245.86	21.5335	2677.25	23.8695	213.259	2326.94	46.7579	693.526	2.9787	1614.68	1234.81	0	95.5215	0	4.24429	6.90918	19.317	292.561	3.7919	0	12.2548	0.750034	33.8593	0	1.54411	497.146	810.667	271.959	145.181	1.60009	1230.31	229.724	1673.86	10.685	263.665	540.569	220.302	383.226	366.688	1842.3	1144.25	698.387	449.089	3734.49	800.581
94	CTRLS	693.337	1600.34	1148.1	1747.96	183.338	469.285	0.783114	319.122	2708.12	85.4806	615.401	0.429125	1366.31	806.075	0.395395	20.4838	2.09806	0	21.0602	7.37454	149.532	0	0	79.8511	0	64.4169	2.35015	11.0121	9765.21	2221.81	638.834	268.304	0	1502.71	766.644	2272.37	47.1651	247.132	872.089	668.895	411.383	467.38	2817.53	676.521	682.725	1485.31	5581.64	715.889
95	Ph+	538.305	1553.05	30.1547	1556.49	13.863	1242.85	26.6161	802.861	634.833	346.586	1487.92	99.9375	1076.52	1539.04	0	2.28327	0	0	5.60315	7.56234	5.43049	0	0	0	1.3114	4.31074	0	0	76.6941	1110.84	110.815	128.669	0	512.175	390.236	4058.67	6.20337	183.824	112.57	848.831	89.0415	118.28	7055.65	1134.71	1224.06	328.159	1643.93	572.658
97	TN	1033.73	2507.95	184.112	2140.27	90.6159	21942.4	6.47697	298.73	1911.56	188.756	932.493	11.0771	518.29	1416.23	0	28.6549	0	0	27.488	102.093	214.502	5.28767	0	25.6177	0	57.7311	0	3.23605	683.47	1830.56	267.812	460.081	0	1519.19	190.497	2414.78	54.9648	207.158	266.723	164.668	193.636	520.935	4952.38	1912.78	998.046	957.827	4097.32	457.838
98	TN	879.627	1787.36	35.2522	1473.48	5.66652	4885.64	57.2097	133.654	2166.25	69.4538	776.171	0	1408.7	1952.77	0.415841	195.173	0	0.995261	0	5.92689	159.538	0	0	8.12665	0	15.8583	0	13.2963	117.271	436.688	203.964	158.703	0	1062.6	219.175	1112.18	6.62373	250.098	866.825	165.9	527.501	324.14	2407.47	1458.44	1348.76	587.831	3452.37	634.741
116	TN	785.066	2322.59	540.642	1026.53	131.42	246.542	2.08107	60.2799	2035.42	278.837	1430.11	3.90005	1509.51	1218.44	0	21.5165	0	0	32.6555	1.57708	375.21	1.26633	0	3.89982	0	7.15534	0.466875	1.12351	228.762	902.18	187.792	195.058	0	1109.46	200.359	813.234	8.95553	407.213	387.34	411.016	126.473	581.068	894.108	196.305	596.912	585.998	5548.02	778.912
118	Ph+	509.29	2444.93	178.832	720.291	15.1254	485.902	6.02884	790.052	623.971	1233.79	2940.03	2.34839	169.292	2523.75	0	8.72567	0	0.874022	4.84899	6.1941	21.059	2.64343	0	14.928	6.39403	107.406	0	1.31606	125.46	1378.19	90.9046	110.778	1.29411	800.668	522.815	3363.33	1.02702	171.561	143.977	1661.24	18.6802	654.405	1383.31	466.915	962.205	418.524	393.159	1350.24
119	Ph+	975.359	2086.84	34.637	1618.26	27.9921	678.204	3.57631	1162.94	3271.38	781.709	968.01	4.18347	667.503	620.996	0.590743	4.84116	0	7.06488	17.0306	4.65754	148.694	0	0	4.34221	0	23.3941	0	5.92852	495.927	1088.91	81.6161	220.873	1.40139	1002.18	154.915	1230.01	4.31033	323.59	233.014	452.243	72.7128	797.979	1688.42	220.068	916.099	262.907	3566.18	606.067
120	Ph+	881.143	2546.33	208.829	998.411	21.1526	3457.33	1.5385	407.153	1397.93	573.329	1184.91	18.7709	3839.83	1771.44	0	38.5029	0.196535	0	8.52117	12.4249	57.1394	2.22344	0	19.5169	1.13984	27.5993	0	14.5325	504.221	924.261	144.825	342.564	0	774.707	229.463	6298.23	32.6133	180.591	296.25	494.041	138.517	611.688	2819.83	1111.14	631.705	597.31	2509.33	917.04
122	TN	1055.82	1629.03	210.471	1989.83	48.1592	514.843	21.1415	596.935	2821.75	3288.35	902.521	6.30708	708.235	558.343	0	2.39194	0.322699	8.17549	11.3661	5.11719	15.52	2.27837	0	5.00425	0	416.4	0	1.85937	794.964	826.093	109.849	224.123	0.347235	908.876	224.966	1566.02	5.78024	248.572	201.228	331.645	126.399	293.306	2124.83	199.275	1172.32	425.65	1224.29	438.422
123	Ph+	739.369	1612.77	76.4421	1387.37	157.478	498.282	9.054	1070.28	2279.99	758.905	685.166	1.80192	660.936	621.659	0.340066	69.2501	0.207563	4.12941	14.7397	0.973665	49.2696	0	0	3.74685	0	10.1715	0	0	215.022	945.21	126.925	196.575	5.67017	1324.84	434.289	1147.32	4.13849	418.083	872.642	363.14	119.027	730.815	2078.26	1000.6	1109.98	577.6	796.836	473.814
124	Ph+	723.607	1928.17	26.1985	1039.64	19.2636	391.955	7.41562	705.098	1177.21	1160.09	1178.34	11.3194	351.38	934.938	0	1.80955	0	17.5042	7.23435	12.051	9.61059	0	0	10.0911	0	90.4918	0	2.92324	150.943	863.341	164.613	156.695	8.9008	696.072	216.479	3336.89	2.44229	317.004	140.086	1030.87	66.3128	243.576	3970.03	299.352	1010.46	674.364	1728.45	655.897
125	Ph+	576.381	1494.4	63.2746	1481.96	69.1355	1716.3	115.775	1527.47	1667.2	1060.68	1869.18	56.453	2714.73	1076.38	0	12.1015	0	0	13.6616	6.78076	51.6801	3.04698	0	27.4128	1.17294	23.2208	0	7.82209	780.899	1661.27	169.337	289.662	0	1046.44	183.764	4151.17	19.7154	229.039	217.453	453.196	96.4716	477.911	2889.36	550.948	675.754	378.492	1828.45	721.245
127	TN	467.645	2182.31	489.964	628.65	10.8752	1272.98	12.7089	203.393	2159.64	838.153	1976.82	4.90414	1004.9	1596.35	0	15.8512	6.38971	0.318499	7.61137	15.9048	133.046	0	0	52.0848	11.3706	100.149	0	74.4625	3318.59	1907.06	180.578	331.438	1.08144	1219.25	466.176	2404.64	102.517	195.525	255.686	726.129	461.433	292.674	6521.45	549.937	1016.63	641.635	940.119	955.561
128	TN	512.638	1670.99	79.1812	888.269	11.6184	681.297	6.78999	97.2082	1763.17	1290.27	1698.94	32.1069	4224.21	994.457	0	15.6745	0	0.985633	8.43579	13.2883	37.5619	0	0	5.48156	0	18.6894	0	4.056	319.331	997.887	245.528	185.467	2.05585	815.766	250.864	4037.94	2.44704	295.508	361.441	382.781	160.062	646.336	2261.16	248.902	714.665	439.292	3247.93	831.44
132	TN	741.709	2457.21	548.941	1687.17	29.2076	1124.93	21.5019	355.679	845.527	422.492	1842.02	5.68469	2328.91	1384.08	0	82.6311	0	5.1938	6.95027	30.9187	70.0261	1.33912	0	16.5305	16.9941	143.408	0	44.6869	1317.55	2263.34	74.0113	296.961	2.58187	929.829	482.441	4203.63	15.9967	167.096	537.519	608.065	248.394	541.893	9336.62	1183.06	775.375	683.4	1189.66	1079.79
133	TN	915.92	1457.08	1135.83	2027.43	50.1524	425.895	90.0083	343.501	2503.49	1189.13	997.28	172.581	258.801	997.126	0	13.6273	0	0	12.7098	15.9511	976.83	0	0	11.9898	1.80801	58.4565	0	14.045	985.367	1007.21	119.185	258.982	0.711439	820.981	418.652	10308.6	3.5988	169.691	169.824	349.122	107.072	324.938	6617.96	224.492	796.381	610.381	2025.64	410.033
134	TN	578.098	2193.08	633.571	1006.71	14.8966	317.128	1.51043	216.08	1151.96	1636.57	1801.68	772.377	246.172	1377.9	0	7.5211	0	0	8.93555	27.3082	141.703	0.409453	0	10.3133	2.69314	53.9235	0	22.401	2205.04	1532.76	78.339	246.708	0.259652	613.306	417.183	3492.45	16.9529	200.186	578.066	775.678	102.221	438.735	6750.91	423.203	898.917	450.342	869.25	708.357
135	TN	655.329	1763.41	242.454	969.192	22.9283	424.201	18.3842	135.669	1174.79	303.9	1336.17	25.5692	1798.18	1709	0.702427	73.1133	0.557827	0	9.95448	88.1577	64.4635	6.13649	0	18.1362	1.22319	60.8101	0	256.856	1245.56	1110.78	199.857	384.002	1.91165	1003.02	633.545	2714.7	2.33327	324.377	274.281	398.037	353.75	721.458	6797.72	525.581	769.366	701.741	1559.25	1269.14
138	Ph+	721.033	1366.09	31.8855	2921.23	64.0379	1057.25	8.8194	440.859	2545.79	620.568	625.604	0.62285	331.185	555.922	0	1.87358	0	12.0048	24.1628	4.54043	8.34741	3.19187	0	1.77295	0	95.644	0	0	431.841	666.114	119.296	110.819	0.477448	1461.27	310.578	1219.62	2.91061	257.777	959.555	229.806	114.517	335.871	1300.22	558.501	1338.38	1150.62	2375.44	615.398
139	Ph+	269.917	898.718	51.7455	1475.84	75.6592	624.009	27.9709	812.216	1238.57	175.492	815.825	14.3225	646.25	939.893	0	8.35219	0	80.7814	0.556739	44.6934	50.2165	0	0	12.7982	1.9708	5.75799	0	8.41972	278.087	1058.37	166.181	70.2491	4.55812	1288.68	428.624	2179.53	2.18325	243.929	502.61	669.863	194.728	394.054	3103.49	205	940.706	481.826	1330.09	649.975
140	Ph+	1321.52	1449.11	39.0849	1726.26	113.945	651.578	22.3011	497.244	2333.46	650.705	691.675	21.5319	162.486	600.424	0	8.93689	0	600.722	29.2968	5.59505	11.9899	0	0	5.36291	0	19.0021	1.66085	0	332.044	741.876	60.7902	120.557	3.69631	1446.69	317.892	586.592	7.47931	230.268	1353.69	413.125	75.8596	584.579	1782.11	820.177	1386.16	641.559	2794.34	304.678
143	TN	519.092	2015.12	203.329	1225.22	144.938	647.036	0	402.2	1063.7	44.5277	993.144	1.08668	93.0391	878.56	0	45.7371	2.20081	0	15.2269	0.848671	4.47975	0	0	4.18962	0	14.7889	0	0	136.055	856.778	115.091	126.406	0	755.646	340.31	328.359	7.16945	369.707	798.838	523.14	93.2369	333.828	5722.55	163.04	945.177	546.774	2027.95	629.415
146	CTRLS	1255.66	2248.94	776.542	1456.44	108.524	321.973	14.5667	271.983	1569.17	1217.88	1139.66	2.20996	2359.43	1331.65	0	33.8368	0	0	10.835	201.364	125.875	3.7975	0	9.26465	8.92959	52.0698	0	37.2853	1613.93	1610.67	143.455	206.941	0.275263	882.31	343.952	6412.76	18.9821	200.241	619.746	234.808	164.069	369.331	5441.92	424.931	964.734	1098.99	2721.36	495.853
147	CTRLS	1461.74	2344.85	534.358	1470.19	145.108	429.5	7.88903	214.874	1395.5	211.222	938.559	3.76383	1601	877.482	0	53.2291	0.298531	0.448554	19.2908	15.6289	88.2234	1.4137	0	11.9408	3.69265	66.2169	0	31.3957	2286.04	1739.73	188.881	267.644	3.0977	1315.97	331.393	3263.14	23.1132	296.849	725.616	244.908	207.312	547.123	3792.54	335.505	1254.45	1089.73	5043.07	567.72
148	CTRLS	953.589	1723	435.292	1342.18	102.298	309.931	18.3333	253.316	2391.49	312.035	948.322	2.28128	3027.18	1121.01	0	38.9797	0	0.469052	10.1558	4.48733	62.7854	0	2.00224	9.8944	0	37.0427	0	28.5258	1939.19	1551.32	304.715	238.953	0.213545	1318.03	316.15	4732.26	29.4788	212.529	623.181	193.631	314.649	538.435	3273.15	168.126	982.148	1407.72	5124.46	686.901
149	TN	1215.05	2536.17	28.477	1735.35	50.7641	2465.02	5.72484	98.1021	832.018	180.228	733.939	3.09056	1137.51	1176.31	0	111.385	0.17394	2.67569	17.0184	2.38302	6.72249	0	0.353753	4.60723	1.00245	6.32274	0	6.9798	109.323	364.621	112.245	392.594	11.6638	495.082	366.53	2549.34	107.268	270.496	387.43	275.49	147.523	115.239	5815.39	1275.29	1206.36	887.907	752.611	591.805
150	CTRLS	953.28	2584.26	349.46	769.899	26.97	161.823	68.948	564.205	200.548	283.771	998.63	0	1587.81	2032.62	0	15.1883	0	0	35.1428	0	163.257	0	0	1.54682	0	2.03245	0	15.9721	11.7337	671.934	60.114	211.901	0.628983	520.108	441.375	3774.35	204.336	106.766	342.849	336.577	111.495	278.25	4242.39	858.152	1736.14	745.706	1869.94	1072.26
151	CTRLS	1054.19	2333.96	235.383	1794.3	100.55	465.115	2.23454	193.436	2639.19	145.196	1461.18	11.4339	2809.04	1000.11	0	19.4783	1.28125	4.22054	27.5113	4.49677	391.694	0	0	0.816454	0	73.7914	0	1.14628	3876.15	2781.34	56.9163	411.793	0.21345	1151.28	179.093	3634.17	28.24	459.869	804.698	182.654	222.252	1011.79	1762.68	249.483	681.778	783.848	5828.74	793.019
152	CTRLS	593.148	1209.69	1008.34	997.565	276.859	292.75	13.1628	347.117	1832.41	25.786	1347.62	0	886.633	1812.95	0.392659	4.60898	6.95578	0.936038	6.53175	23.4761	283.182	0	0.998792	44.18	8.76427	21.4782	0	0.961749	7099.7	2063.06	451.652	201.433	0	1482.89	605.681	3157.55	2.17818	403.78	775.128	475.111	446.946	607.115	4471.6	167.672	885.703	1440.76	5057.74	650.399
156	TN	688.289	2377.38	444.593	684.54	26.9615	353.702	34.9773	755.103	865.959	3058.23	2958.38	16.9399	236.126	2632.14	0	4.86532	2.73214	0	17.9705	5.66836	32.7308	1.95128	0	2.21605	0.761509	24.1714	2.23071	1.6656	171.766	553.303	184.102	47.2763	0	761.307	295.173	4508.27	4.32475	370.792	274.049	458.745	68.0937	150.111	4586.99	78.8075	697.66	619.384	1001.66	1294.57
158	TN	988.808	1688.39	321.064	1402.88	79.6833	405.64	55.4166	714.939	2495.81	404.812	1171.57	2.33542	4078.43	979.394	0.440991	16.5669	0.527505	1.15069	15.5376	16.7247	112.098	3.96295	0	29.5331	0	116.691	0	1.6892	3550.36	1509.43	221.97	746.207	0.554728	1310.89	265.551	2621.48	44.9551	305.595	522.929	232.31	247.241	829.338	2199.45	547.338	635	716.186	4987.55	993.871
160	TN	1389.6	1720.41	773.522	705.281	227.929	3073.55	3.02957	290.457	2018.32	181.482	1580.81	15.3589	1180.27	2011.72	4.54704	58.9706	8.06366	8.16231	31.3456	15.238	103.019	0	0	50.7345	0	109.258	0	0	4480.68	1855.42	316.57	512.439	0	2131.15	460.58	1806.23	50.0897	341.353	503.133	217.592	282.348	896.202	4342.4	983.184	1067.73	467.711	3111.78	532.362
161	CTRLS	686.382	1203.22	284.405	1053.69	40.1251	316.015	3.05638	635.077	855.129	1498.74	1036.76	17.434	2812.43	1399.15	0	33.9539	2.33358	0.200671	20.4224	1.54089	450.278	0.288436	1.85641	35.7736	0	15.9859	0	90.2812	75.0233	818.665	150.983	438.792	1.35428	646.901	314.706	4642.94	297.144	190.553	508.936	272.228	180.703	333.95	3010.47	372.992	778.085	514.084	2381.1	995.364
162	CTRLS	615.507	1298.15	228.706	871.782	37.8415	340.894	12.413	715.205	715.936	1645.12	1152.99	22.3648	3005.56	1735.7	0	34.8686	1.27365	0	15.5434	4.96664	401.079	1.56969	0	26.0536	0	51.2216	0	295.474	570.184	1122.57	135.037	448.571	1.27615	605.731	322.345	4662.33	272.363	226.81	681.174	721.112	155.913	428.082	1917.4	506.722	726.323	592.692	2324.9	1105.09
163	CTRLS	657.496	1296.07	246.73	985.762	33.9376	337.53	8.78061	889.387	525.798	798.606	902	16.4303	1828.35	1327.95	0	28.0436	2.08077	0	27.3085	0	590.066	2.64461	0	25.1844	1.04396	21.9376	0	49.4808	177.024	767.028	151.669	474.21	1.07473	574.87	409.337	3377.45	298.47	183.732	800.95	432.872	166.118	320.564	2262.19	338.018	752.11	595.602	2111.91	901.556
164	CTRLS	723.393	1611.98	251.241	1045.34	24.6444	372.524	22.1147	788.832	705.292	507.467	881.307	19.8164	1337.05	1929.69	0.326423	21.3416	3.56111	0	10.1589	0	805.484	6.02898	0.835057	11.8589	0	14.9489	0.555291	6.2063	126.784	802.369	135.297	381.191	0	546.304	364.575	3244.77	294.463	237.271	540.122	505.433	158.819	246.891	1794.48	247.552	763.762	618.635	2579.32	1007.92
170	TN	1319.44	1442.64	92.7954	1514.76	22.3727	632.338	24.2305	439.73	2399.42	328.24	1458.31	84.5185	8500.92	1340.35	0	90.9568	0	1.57172	10.2078	10.5952	63.7416	0	0	10.5413	0	26.2525	0	9.52387	327.503	1312.11	272.339	309.109	0.357546	1476.8	204.99	7684.93	14.5108	179.554	276.034	205.512	354.707	898.943	1735.13	450.644	701.683	462.56	4099.26	1139.29
171	TN	798.912	2105.08	440.479	1549.33	107.035	628.898	54.4984	466.724	1834.45	1684.59	1500.85	12.9195	1185.58	1198.34	0	32.7711	0.685916	7.68553	28.4364	2.08768	48.2735	4.50806	0	3.08544	0	89.7742	0	3.64133	672.015	617.189	144.156	378.924	0	990.8	246.103	1991.95	16.1336	421.964	498.929	400.79	121.346	685.001	1649.56	324.629	676.854	451.702	1457.72	865.532
172	TN	1026.75	1298.99	251.734	1461.08	151.456	591.433	30.9666	639.627	1618.8	242.135	970.964	23.6081	1179.24	909.233	0	18.8132	0	0	13.0347	3.34235	132.484	0	0	16.171	2.82725	64.1112	0	5.88949	3018.51	1490.97	188.716	407.474	0	1307.98	266.685	1908.4	38.2913	279.373	2270.97	385.517	214.212	578.601	2766.04	623.432	829.786	508.92	4232.25	748.707
173	TN	751.383	1906.23	68.7375	2074.52	34.4968	1004.99	265.275	595.446	901.92	128.826	1202.57	67.6359	3960.95	1335.24	0	14.4511	0.971449	0.711909	10.7214	3.56897	333.913	2.00884	0	16.1293	0	42.8386	0	4.1374	194.572	546.235	201.53	510.029	0.429549	688.053	333.835	1702.24	94.584	477.089	1141.16	250.844	134.063	433.758	2726.87	327.301	951.894	896.058	3086.62	640.553
174	TN	824.932	1441.89	77.9259	1221.42	27.0308	2300.27	37.5131	284.549	2837.8	367.296	1401.33	8.48234	6133.3	1626.04	0	57.065	0.415197	0	4.56188	8.81762	398.675	2.41965	0	13.3847	0	19.0854	0	17.2639	120.617	1115.66	526.242	431.169	0.461749	1527.05	216.756	4287.88	9.94927	248.061	586.942	243.881	363.412	1155.57	1318.39	999.903	633.381	500.266	5355.16	1012.26
175	Ph+	575.966	1608.91	7.3479	2364.02	248.571	720.408	25.7127	1823.02	2041.79	557.876	1433.25	145.158	1313.82	1074.54	0	9.09696	0.305083	0	20.2172	5.91728	156.802	5.83277	0	23.3381	0	4.05169	0	0	74.6866	942.212	331.563	246.496	1.32983	785.109	214.284	1664.03	15.4713	360.007	472.813	332.663	93.4087	414.804	2615.84	550.235	561.994	623.69	1974.02	725.908
176	TN	801.61	1715.03	449.89	944.398	127.903	2078.14	54.1862	532.818	2290.54	245.567	1506.5	19.8582	866.884	1135.65	0	23.1124	0	1.88417	17.6008	15.3843	89.0864	0.819442	0	50.8647	2.79705	83.1698	0	1.40803	2819.01	1574.65	271.198	401.068	0.516639	1374.73	285.505	1749.23	62.4312	320.513	506.952	343.02	265.491	678.473	2765.96	683.291	633.2	567.721	2964.42	758.304
177	TN	1026.6	2035.04	80.3298	1579.58	59.3735	539.299	47.5744	347.704	1631.45	490.089	1497.29	9.80515	317.599	841.896	0	5.66941	2.84605	1.22714	22.5863	0.738303	22.6931	0	0	1.62166	0	3.89321	0.873677	0	979.595	804.318	179.54	54.6064	0.697699	833.364	287.688	982.018	13.6985	325.963	445.237	457.792	106.971	175.432	6129.81	122.437	859.68	547.62	2060.31	685.351
179	TN	1052.84	2788.87	194.647	2707.02	219.255	485.06	25.2319	543.911	672.027	175.299	1315.22	3.66823	262.914	874.485	0	6.30421	0	1.66323	34.008	0	42.2255	0	0	7.87635	2.69654	11.3383	1.26623	0	49.182	916.168	77.6745	78.6646	3.26192	842.58	355.679	906.262	11.5143	325.262	387.21	432.285	106.337	453.896	9644.49	53.5053	775.456	663.351	762.585	878.773
180	TN	426.923	1870.38	339.863	865.651	77.0614	711.991	12.8222	420.641	2946.84	255.992	1316.23	16.8029	1137.01	830.702	0	15.7534	0.18876	9.27195	23.2843	0	469.539	2.1369	0	2.30146	0	20.0451	0.796412	0	980.877	761.15	150.937	210.277	0	951.743	328.549	341.232	23.4041	303.303	465.407	492.755	148.418	848.419	2226.55	271.442	791.116	517.046	1336.88	761.36
183	Ph+	877.061	1722.95	251.222	1185.7	69.0082	1575.76	24.5659	381.072	2349.09	214.747	1380.85	72.8059	1181.66	987.453	0	53.329	0	4.90981	12.4074	19.3805	102.275	0.321582	0	61.4093	1.0877	110.752	0	4.27752	797.654	1145.93	240.79	293.297	1.9133	889.848	253.107	1710.91	8.96809	260.766	257.052	366.061	182.007	682.249	3167.89	647.286	680.744	595.95	2031.56	863.381
184	Ph+	1003.45	1948.31	300.804	1478.35	88.4976	1711.39	13.4735	572.316	3403.81	424.787	1051.95	10.4904	1374.72	612.614	0	25.501	0.467379	39.6966	28.4996	5.21561	339.277	3.04114	0	18.7159	0	57.4744	0	7.53113	2254.85	1331.03	163.869	527.45	0.89468	1357.38	197.574	1900.46	38.0663	343.78	551.942	332.103	165.136	687.506	2221.86	1070.23	880.122	573.847	4296.94	731.634
188	Ph+	676.766	2026.38	108.268	1443.04	37.7532	622.323	19.0993	659.845	1762.17	1388.83	1425.41	25.1603	1475.01	1142.02	0	4.95299	0.427628	45.2	15.289	27.3277	54.53	1.36735	0	15.7548	0	53.8059	0	21.4438	637.94	1337.68	123.79	288.206	5.76635	944.797	177.899	2803.62	3.42246	360.346	170.335	468.251	99.8979	562.429	2688.57	182.781	665.104	378.383	2055.54	787.932
190	TN	720.202	2379.84	36.4232	1252.92	45.4032	867.836	6.57863	318.835	1768.84	319.277	1881.53	2867.09	387.654	1175.26	0	20.1015	1.26181	1.21381	29.3307	0.934595	17.9324	1.48471	0	32.1622	0	5.70365	0.55288	0	750.966	1063.19	203.909	67.7068	0.986206	830.286	229.587	852.03	8.77982	349.478	73.8765	466.637	74.6948	353.34	2927.82	265.705	637.984	398.394	965.523	815.679
191	Ph+	1926.26	1734.97	33.2894	1132.48	44.9492	1096.47	88.3532	713.747	2412.86	516.905	1202.31	9.84547	635.004	768.117	0	6.73147	0.160517	626.458	15.3004	0.956735	23.2242	0	0	3.67513	0	130.202	0.566768	4.59378	207.573	950.884	96.8239	163.858	1.22761	1091.74	259.424	965.533	12.6504	300.729	353.881	368.876	91.8199	552.181	1546.71	390.592	746.081	453.326	2484.54	497.595
202	Ph+	560.063	1612.38	8.60372	866.74	196.869	1468.95	73.1498	1047.98	3116.51	520.378	1887.63	42.4819	1223.89	1029.5	0	7.13896	0	1225.44	26.8614	9.31455	394.034	0	0.830112	2.06165	1.12897	101.387	0	4.80374	30.3642	1670.76	124.327	156.277	22.1957	996.003	268.91	991.469	30.3539	291.874	185.336	306.104	122.334	799.208	2133.48	377.852	786.686	404.194	841.685	1048.78
204	CTRLS	1117.2	1563.45	262.023	1118.82	72.9657	522.452	20.991	633.891	1071.47	28.3953	681.934	13.9186	1862.37	745.848	0	70.4776	0.966195	0.509395	17.8129	0	388.354	1.55452	2.37821	8.07435	0	4.32569	0	3.09689	154.647	805.08	164.046	229.106	0.869059	1019.06	365.737	1890.15	145.56	370.985	3081.35	203.497	312.256	519.695	1496.4	444.404	841.345	546.659	1542.52	727.832
205	CTRLS	1154.12	1672.43	290.74	1301.52	77.0557	480.278	26.3432	757.019	1032.91	26.6058	738.791	14.7071	1773.86	714.616	0.277592	68.7744	2.07513	1.34803	17.6611	0	428.1	0.679527	0	12.6205	0	1.04312	0.469724	0	156.376	681.447	170.335	257.144	0.753372	858.355	426.057	1749.95	182.634	324.029	3206.95	196.905	321.601	454.378	1775.68	495.399	882.638	584.118	1442.73	817.311
206	TN	871.802	1531.56	255.617	1501.21	145.673	1205.89	16.0994	568.122	2168.29	555.049	1510.69	1.04429	1169.64	907.781	0.294384	19.1319	0.179298	0.219126	30.2615	8.02625	128.216	0.825583	0	32.0002	0	85.5442	0	0.741312	2773.97	1346.93	223.127	461.629	0	1211.28	246.016	1970.84	83.0548	309.603	620.367	365.556	273.409	694.075	1661	682.032	670.601	706.782	3400.05	974.655
218	TN	98.3604	544.643	409.94	270.566	84.6524	821.166	8.12178	171.99	331.84	168.057	2230	15.5725	256.266	4327.16	0	22.6066	0	0	1.43779	41.6235	202.054	0	0	0	0	47.0911	0	0	1735.42	869.615	121.764	41.2593	0	881.957	326.987	3085.4	2.56732	526.824	244.117	509.154	355.319	227.78	4652.87	544.688	2029.98	891.245	742.032	871.218
222	Ph+	808.983	2628.32	57.9161	2169.57	18.6297	926.812	0.144691	613.11	1904.21	798.397	1386.84	25.8326	321.628	1028.17	0	14.179	0	0	23.3325	6.32711	106.542	0	0	7.57639	0	69.9458	0	1.00666	667.968	1070.54	85.3302	246.602	0.271987	1250.91	189.971	1234.29	5.71006	367.549	275.059	595.174	129.97	1639.27	1935.28	682.402	735.056	616.122	3405.92	576.994
227	TN	11.4424	16.4676	185.599	16.8848	278.823	456.738	0.694486	36.0566	53.4935	9.89956	3177.51	14.83	10.4516	2221.9	0	0.577755	0.76624	4.66569	0	18.342	47.0724	0	0	51.2351	2.27917	2.39294	4.33624	0	767.089	1475.35	1611.46	3.26414	6.5848	1550.53	1270.45	2494.97	1.11389	305.858	154.615	1396.05	562.907	23.2625	14115.8	80.9114	1337.95	2513.66	209.774	930.295
229	TN	426.934	1439.47	380.783	703.595	128.703	643.173	39.088	796.005	2943.9	1290.61	1073.88	5.74218	637.754	1300.09	0	26.8789	5.81367	3.23794	41.6516	3.76152	104.056	2.06191	0	42.7672	0	49.6758	0	12.6124	375.935	713.229	148.825	121.117	0	1148.96	286.055	2101.87	3.0202	419.254	1404.5	292.581	122.717	731.39	2423.65	519.892	1343.76	754.108	817.144	461.979
230	TN	871.031	1744.18	29.3928	1013.35	20.6193	5018.47	15.0184	234.891	1806.39	195.374	1115.39	3.84302	3933.36	1486.42	0	125.536	0.332162	2.82053	7.28158	2.97906	105.176	1.59982	0	49.5386	0	17.0069	0.588779	1.43461	190.783	1067.12	522.062	254.77	10.5413	1480.84	206.88	3732.9	18.0448	270.001	373.711	198.497	416.34	582.426	1721.34	1527.37	886.849	532.912	4123.03	735.985
233	TN	10.8645	51.4305	943.817	56.7787	84.6742	428.452	0	11.7534	41.8204	22.2392	2715.56	0.602888	6.89984	2199.09	0	0	0	207.319	0	0	5.03041	0	0	6.86045	0	0	0	0	1921.49	886.883	657.33	1.7959	0.168492	1371.43	991.065	1340.38	1.05523	222.823	61.7863	824.319	462.451	17.5012	14743.6	11.3103	1949.02	1722.49	205.18	617.348
234	TN	759.483	2068.05	20.567	1394.93	189.742	254.958	9.15608	16.4888	2930.02	639.866	594.01	27.1168	18.2094	720.71	0	6.12668	0	4.12529	6.84259	1.45911	132.285	0	0	0.427453	0	64.7397	0	5.32553	1574.59	841.239	78.0305	72.769	0.460941	1161.31	552.305	1528.52	0.966797	968.921	1381.67	192.303	129.78	437.502	2201.66	192.884	1318.46	952.145	2550.11	324.057
235	TN	214.544	1390.35	50.7955	574.523	11.0078	322.167	1.5129	16.9946	337.622	10.0114	1167.04	0.82609	92.59	1592.41	0	5.63396	0	0	5.36488	15.8151	54.1022	2.80215	0	4.25702	0	13.4084	0	0	146.536	450.513	99.1466	15.256	0.0573201	940.793	376.923	901.919	1.57137	350.325	1274.19	302.75	339.866	61.3313	1530.18	467.985	1824.46	1565.43	772.579	621.405
236	TN	236.125	542.536	155.908	1077.06	120.668	689.84	15.4946	97.9854	834.677	28.5201	898.842	0.586523	457.009	1206.78	0	3.29838	0	0.991682	0.647214	5.70768	164.313	0	0	14.47	1.17895	18.6125	0	4.14206	1497.06	932.998	181.88	63.9224	4.85364	1107.34	285.047	998.357	7.13961	325.952	483.17	478.42	332.277	181.657	5069.58	275.644	1534.55	672.371	1516.13	478.316
237	TN	127.963	516.097	557.367	456.177	85.6083	724.883	2.40176	59.2753	704.374	18.8057	1497.18	0.653834	103.581	1357.68	0	29.5297	0	7.0458	5.50492	9.22081	45.4338	3.15716	0.411005	11.0837	9.25795	11.5509	0	6.93063	2316.33	861.611	297.366	27.0018	5.81563	1139.37	480.23	1196.59	2.55767	290.89	191.233	405.954	386.67	127.718	8055.2	241.777	1297.29	639.782	768.12	571.89
239	TN	48.8374	428.735	360.299	307.918	45.8613	14836.6	0.145827	23.674	609.993	12.2044	1320.9	0.721549	211.59	1866.11	0	5.99704	0	0	0.665251	23.3264	90.7366	0	0	221.357	0	18.7408	0	1.02659	2526.99	1223.56	1541.87	37.124	0.274602	3222.94	583.603	4053.52	8.10521	208.141	226.155	595.614	576.657	81.8376	3487.38	1251.1	969.112	1341.65	1999.77	798.898
241	TN	20.2907	79.5411	393.52	70.0088	36.5716	1885.25	0.453964	19.791	214.009	9.4146	1295.58	0.748128	97.4234	2019.05	0	7.85875	0	3.93366	0	12.6999	80.8448	1.04265	0	51.2946	1.52971	4.82539	0	6.71755	1509.79	1111.77	1033.24	16.9792	5.62043	2089.72	741.512	2609.43	5.48359	331.45	457.449	662.17	1141.13	51.9728	3306.12	255.092	1411.49	1004.61	600.708	1030.44
245	Ph+	711.86	2077.51	442.217	1041.23	63.2892	661.874	91.5123	910.046	2069.32	981.801	971.937	5.92114	612.194	676.154	0.209135	10.2861	0.249436	0.933768	11.5294	1.50122	143.105	4.81749	0	9.31005	0	97.5492	0.355535	0.780475	469.339	948.216	93.2006	211.449	8.8105	1064.07	283.858	1081.62	11.6251	287.863	694.925	285.671	144.632	448.105	1975.27	318.148	1216.92	641.374	2795.75	562.147
250	Ph+	83.4954	723.629	561.365	646.002	16.6797	242.382	0	194.6	586.971	126.985	1752.98	1.46068	442.013	1777.01	0	1.27848	0.163275	5.29847	0	37.389	110.329	0	0	24.4885	2.72723	31.2276	0	11.8992	529.079	754.654	203.856	49.6546	1.02599	978.791	306.788	5238.23	1.15378	225.589	126.726	652.282	170.04	91.8716	4120.8	378.109	1020.9	856.397	1174.37	1179.46
251	TN	173.881	965.851	223.989	973.595	11.7483	267.043	0	111.304	615.726	136.887	2028.1	909.913	69.717	1771.6	0	1.14649	0	8.19583	0.747996	1.36606	26.1597	2.33954	1.10138	4.73819	0	67.3561	0	3.50713	599.456	881.156	106.618	60.3468	2.41489	1248.61	484.895	1729.43	0.603092	234.182	65.9119	1016.12	93.1594	136.838	5792.11	294.34	1010.02	771.767	831.207	1009.39
256	TN	1020.99	1397.5	361.517	1263.19	107.569	482.61	44.4426	297.686	1631.42	149.832	980.509	0	178.123	617.161	0	6.94044	0	0	14.3455	0	21.485	0	0	1.73918	1.25655	9.25052	0	0	90.9162	736.885	125.247	32.248	0	928.172	241.661	1283.41	2.39486	326.432	835.57	285.28	114.275	374.499	6218.12	56.7063	1093.45	835.52	2380.67	504.163
257	Ph+	950.098	1772.81	314.077	1860.97	45.1025	961.362	15.1898	339.351	2606.29	461.458	693.264	5.88728	480.655	532.258	0.255681	30.254	0	5.52171	28.4064	7.69878	100.447	0	0	9.32664	0.91921	54.0345	0	8.61306	2030.23	1188.64	159.477	368.793	5.24768	966.835	224.378	1397.7	23.1113	242.402	658.188	216.882	96.1599	536.889	1903.24	513.059	929.729	633.219	3675.56	485.432
266	TN	1115.54	1720.82	1148.86	904.433	2.54915	510.193	3.25187	12.3495	317.717	608.027	1623.86	0	183.926	930.797	0.565234	11.3096	0.116626	0	44.0853	2.43135	33.3017	1.28903	0	5.45848	0	4.1723	0	2.1291	44.886	676.783	129.97	67.8042	0	845.443	488.65	1261.21	1.30416	498.276	19.4577	381.876	145.73	416.253	838.896	167.291	588.602	923.453	947.386	823.42
268	Ph+	809.779	1465.65	487.044	1055.06	197.715	316.408	8.20534	303.652	978.337	388.698	1075.99	3.04034	483.228	870.347	0.305729	6.61216	0.236249	14.2072	13.6892	5.26755	155.556	2.8105	0	8.67395	4.43306	62.3456	0.519832	10.0933	750.468	1272.77	143.562	237.263	0.782028	841.707	198.439	1400.89	41.8982	262.269	343.961	225.47	119.342	410.128	2311.37	254.496	1136.41	831.785	2671.13	440.744
269	TN	660.858	1899.12	529.05	798.002	225.138	1312.25	7.51457	420.65	2399.95	536.825	1273.61	21.9273	190.35	726.845	0	13.1851	1.66643	0	18.3431	11.4301	274.818	1.88708	0	22.6547	0	61.0031	0	12.0128	4938.55	1723.77	181.322	376.058	0.976549	944.805	320.629	1391.06	88.1915	247.875	999.763	352.204	272.37	727.572	2664.01	590.044	721.017	648.066	2477.24	614.844
270	TN	519.405	1591.69	454.638	1126.23	164.755	309.853	64.7077	380.565	2197.53	627.626	1313.82	400.715	333.231	692.56	0	7.83747	0	27.9575	13.8823	2.75775	23.9689	0	0	2.57194	0	44.4373	0	0	996.769	490.519	233.503	131.119	3.63131	752.901	253.098	716.701	7.71155	308.608	301.078	328.39	122.736	535.113	2235.81	197.561	833.633	641.177	2119.16	469.356
271	Ph+	637.232	951.142	125.739	995.368	99.7255	1515.61	228.117	653.495	1805.69	303.406	585.905	48.0442	70.9763	542.549	0	11.2211	0	14.944	22.6319	0	9.27409	2.21982	2.64023	0	0	138.923	0	0	40.5972	504.184	185.305	218.931	65.3468	646.684	447.56	1002.04	8.32763	276.595	331.544	274.783	983.522	255.325	1945.13	799.247	1179.21	664.766	762.529	732.248
272	Ph+	468.079	2069.33	451.694	642.83	160.135	8131.39	20.2097	293.759	1706.28	132.389	1348.25	9.18492	1851.95	1450.23	0	40.9328	0	8.45217	18.6743	31.1946	113.098	0	0	23.0837	0	59.8234	0	3.95966	2968.14	1263.22	277.668	538.688	0.213646	1314.31	227.973	2427.24	65.1926	205.712	1243.23	298.167	209.351	701.155	2529.91	2014.41	834.724	592.957	2911.72	619.001
282	Ph+	720.005	2127.9	371.465	907.874	68.8612	242.367	3.02466	199.611	2410.52	364.987	1320.12	14.4013	621.704	870.826	0	5.47331	0	5.96866	13.3477	3.82351	211.326	9.37197	0	24.5319	0	36.8781	0.565521	25.7385	1237.75	813.284	163.159	169.797	0.225886	900.26	284.019	1377.1	10.0139	303.41	469.365	404.658	87.0441	417.239	2078.61	159.881	660.374	457.988	2978.46	645.046
284	Ph+	555.678	2299.42	64.7613	1242.8	37.2868	917.017	1.81546	266.575	1943.83	268.009	1056.04	11.5463	681.18	1290.55	0.328053	0.591919	0	0	16.7977	5.62407	22.1487	0	0	7.35646	0	39.6629	0	2.37488	787.163	1097.8	64.6514	166.753	0.222911	1333.81	334.332	852.034	6.56285	344.289	154.2	312.341	210.43	268.712	5205.07	242.605	1202.96	375.637	6645.44	568.945
285	Ph+	613.846	1628.16	131.234	632.132	38.1579	405.872	0.491219	361.829	2025.65	1569.12	2200.9	10.7563	943.287	1097.6	0.246564	4.4536	0.637268	29.2021	21.2275	7.07224	36.3623	3.37839	0	14.132	0	69.8511	0	3.84443	892.543	1434.54	263.763	193.886	22.1461	1096.22	296.334	1356.72	9.21968	334.221	208.953	692.348	138.887	381.99	3608.23	161.362	626.36	519.268	1516	915.421
[truncated: 12 more columns]
