# Supplementary material for: Venetoclax durable response in adult relapsed/refractory Philadelphia-negative acute lymphoblastic leukemia with JAK/STAT pathway alterations
Source: Front Cell Dev Biol. 2023 May 23;11:1165308. doi: 10.3389/fcell.2023.1165308 (PMC10242111; doi:10.3389/fcell.2023.1165308)
Supplement: Supplementary file 2 [file Table3.xlsx]

## Sheet: Tab S3
Table S3: Significant gene z-score value (|z|>1.96) obtained comparing each group of samples (ALL; TN; Ph+ and Ctrls) with one time-point sample at time (#1, #2 and #4).
Pt sample n	Comparison	ensembl_gene_id	z-Score	Gene	chromosome_name	JAK_STAT_pathway
1	CTRLS	ENSG00000171552	2.18369	BCL2L1	20	yes
2	CTRLS	ENSG00000171552	2.43623	BCL2L1	20	yes
1	Ph+	ENSG00000118971	-2.44791	CCND2	12	yes
4	Ph+	ENSG00000118971	-2.5246	CCND2	12	yes
4	Ph+	ENSG00000124762	2.41859	CDKN1A	6	yes
1	CTRLS	ENSG00000119535	-2.50133	CSF3R	1	yes
2	CTRLS	ENSG00000119535	-3.35344	CSF3R	1	yes
4	CTRLS	ENSG00000119535	2.66893	CSF3R	1	yes
4	Ph+	ENSG00000119535	2.24017	CSF3R	1	yes
1	CTRLS	ENSG00000112964	3.49061	GHR	5	yes
1	TN	ENSG00000112964	2.46058	GHR	5	yes
2	CTRLS	ENSG00000112964	2.64659	GHR	5	yes
4	Ph+	ENSG00000111537	2.49297	IFNG	12	yes
4	TN	ENSG00000111537	2.46954	IFNG	12	yes
4	ALL	ENSG00000111537	2.50846	IFNG	12	yes
1	CTRLS	ENSG00000081985	-1.98247	IL12RB2	1	yes
2	CTRLS	ENSG00000081985	-2.97347	IL12RB2	1	yes
4	CTRLS	ENSG00000081985	-2.20347	IL12RB2	1	yes
4	CTRLS	ENSG00000169194	2.38026	IL13	5	yes
4	Ph+	ENSG00000169194	2.17814	IL13	5	yes
4	TN	ENSG00000169194	2.33967	IL13	5	yes
4	ALL	ENSG00000169194	2.32189	IL13	5	yes
1	ALL	ENSG00000136244	2.03936	IL6	7	yes
1	Ph+	ENSG00000136244	2.60862	IL6	7	yes
1	ALL	ENSG00000113594	3.07395	LIFR	5	yes
1	CTRLS	ENSG00000113594	3.61303	LIFR	5	yes
1	Ph+	ENSG00000113594	2.7692	LIFR	5	yes
1	TN	ENSG00000113594	3.03521	LIFR	5	yes
2	CTRLS	ENSG00000143384	-2.8617	MCL1	1	yes
1	ALL	ENSG00000117400	-2.27069	MPL	1	yes
1	CTRLS	ENSG00000117400	-2.50365	MPL	1	yes
1	Ph+	ENSG00000117400	-2.39446	MPL	1	yes
1	TN	ENSG00000117400	-2.17908	MPL	1	yes
2	CTRLS	ENSG00000117400	-2.48604	MPL	1	yes
2	Ph+	ENSG00000117400	-2.38564	MPL	1	yes
2	TN	ENSG00000117400	-2.17635	MPL	1	yes
2	ALL	ENSG00000117400	-2.26896	MPL	1	yes
1	Ph+	ENSG00000198793	2.26414	MTOR	1	yes
4	CTRLS	ENSG00000198793	-2.18815	MTOR	1	yes
4	Ph+	ENSG00000198793	-3.62239	MTOR	1	yes
4	TN	ENSG00000198793	-3.05491	MTOR	1	yes
4	ALL	ENSG00000198793	-3.30114	MTOR	1	yes
4	CTRLS	ENSG00000136997	-3.00855	MYC	8	yes
4	Ph+	ENSG00000136997	-2.82746	MYC	8	yes
4	TN	ENSG00000136997	-3.25124	MYC	8	yes
4	ALL	ENSG00000136997	-3.26882	MYC	8	yes
4	CTRLS	ENSG00000051382	2.89441	PIK3CB	3	yes
4	Ph+	ENSG00000051382	3.37584	PIK3CB	3	yes
4	TN	ENSG00000051382	2.92979	PIK3CB	3	yes
4	ALL	ENSG00000051382	3.09048	PIK3CB	3	yes
4	ALL	ENSG00000179295	-2.00907	PTPN11	12	yes
1	CTRLS	ENSG00000111679	-2.07481	PTPN6	12	yes
4	CTRLS	ENSG00000132155	2.67483	RAF1	3	yes
4	Ph+	ENSG00000132155	3.12426	RAF1	3	yes
4	TN	ENSG00000132155	2.25655	RAF1	3	yes
4	ALL	ENSG00000132155	2.39152	RAF1	3	yes
1	CTRLS	ENSG00000185338	2.03944	SOCS1	16	yes
1	Ph+	ENSG00000120833	-2.09264	SOCS2	12	yes
2	CTRLS	ENSG00000120833	2.27362	SOCS2	12	yes
4	Ph+	ENSG00000120833	-4.29187	SOCS2	12	yes
4	ALL	ENSG00000120833	-2.17989	SOCS2	12	yes
2	Ph+	ENSG00000115415	2.11732	STAT1	2	yes
1	CTRLS	ENSG00000168610	-2.0654	STAT3	17	yes
2	CTRLS	ENSG00000168610	-2.1907	STAT3	17	yes
4	CTRLS	ENSG00000168610	2.13624	STAT3	17	yes
4	Ph+	ENSG00000168610	2.16814	STAT3	17	yes
2	ALL	ENSG00000173757	-2.13489	STAT5B	17	yes
2	CTRLS	ENSG00000173757	-2.82963	STAT5B	17	yes
2	TN	ENSG00000173757	-2.17429	STAT5B	17	yes
2	CTRLS	ENSG00000141510	2.43846	TP53	17	no
2	Ph+	ENSG00000141510	2.30511	TP53	17	no
4	CTRLS	ENSG00000141510	-2.63856	TP53	17	no
4	Ph+	ENSG00000141510	-2.06992	TP53	17	no
4	TN	ENSG00000141510	-2.20208	TP53	17	no
4	ALL	ENSG00000141510	-2.24628	TP53	17	no
