# Supplementary material for: Venetoclax durable response in adult relapsed/refractory Philadelphia-negative acute lymphoblastic leukemia with JAK/STAT pathway alterations
Source: Front Cell Dev Biol. 2023 May 23;11:1165308. doi: 10.3389/fcell.2023.1165308 (PMC10242111; doi:10.3389/fcell.2023.1165308)
Supplement: Supplementary file 3 [file Table4.xlsx]

## Sheet: Tab S4
Table S4: Significant gene STRING output of node interaction scores. Confidence ≥ 0.700; maximum number of interactors ≤ 20.
node1	node2	node1_string_id	node2_string_id	neighborhood_on_chromosome	gene_fusion	phylogenetic_cooccurrence	homology	coexpression	experimentally_determined_interaction	database_annotated	automated_textmining	combined_score
BCL2	RAF1	9606.ENSP00000381185	9606.ENSP00000251849	0	0	0	0	0	0.865	0	0.162	0.882
BCL2	STAT3	9606.ENSP00000381185	9606.ENSP00000264657	0	0	0	0	0	0.153	0.9	0.307	0.936
BCL2	TP53	9606.ENSP00000381185	9606.ENSP00000269305	0	0	0	0	0.051	0.884	0.9	0.628	0.995
BCL2	BCL2L1	9606.ENSP00000381185	9606.ENSP00000302564	0	0	0	0.898	0	0.87	0.9	0.627	0.987
BCL2	JAK1	9606.ENSP00000381185	9606.ENSP00000343204	0	0	0	0	0	0	0.9	0.121	0.908
BCL2	MCL1	9606.ENSP00000381185	9606.ENSP00000358022	0	0	0	0.628	0	0.492	0.9	0.605	0.958
BCL2L1	RAF1	9606.ENSP00000302564	9606.ENSP00000251849	0	0	0	0	0	0.676	0	0.501	0.831
BCL2L1	STAT3	9606.ENSP00000302564	9606.ENSP00000264657	0	0	0	0	0	0.182	0.9	0.838	0.985
BCL2L1	TP53	9606.ENSP00000302564	9606.ENSP00000269305	0	0	0	0	0.051	0.977	0.9	0.99	0.999
BCL2L1	STAT5B	9606.ENSP00000302564	9606.ENSP00000293328	0	0	0	0	0	0.069	0.9	0.688	0.968
BCL2L1	MYC	9606.ENSP00000302564	9606.ENSP00000479618	0	0	0	0	0	0.091	0	0.795	0.806
BCL2L1	MTOR	9606.ENSP00000302564	9606.ENSP00000354558	0	0	0	0	0.053	0.495	0	0.721	0.855
BCL2L1	MCL1	9606.ENSP00000302564	9606.ENSP00000358022	0	0	0	0.622	0	0.5	0.9	0.943	0.966
BCL2L1	BCL2	9606.ENSP00000302564	9606.ENSP00000381185	0	0	0	0.898	0	0.87	0.9	0.627	0.987
CSF3R	JAK1	9606.ENSP00000362195	9606.ENSP00000343204	0	0	0	0	0	0.281	0.8	0.459	0.915
CSF3R	MPL	9606.ENSP00000362195	9606.ENSP00000361548	0	0	0	0	0.065	0	0	0.72	0.727
GHR	STAT3	9606.ENSP00000483403	9606.ENSP00000264657	0	0	0	0	0	0.328	0.6	0.31	0.798
GHR	STAT5B	9606.ENSP00000483403	9606.ENSP00000293328	0	0	0	0	0	0.641	0.9	0.704	0.988
GHR	SOCS1	9606.ENSP00000483403	9606.ENSP00000329418	0	0	0	0	0	0.281	0.6	0.321	0.787
GHR	JAK1	9606.ENSP00000483403	9606.ENSP00000343204	0	0	0	0	0	0.283	0.8	0.143	0.866
GHR	PTPN6	9606.ENSP00000483403	9606.ENSP00000391592	0	0	0	0	0	0.225	0.9	0.055	0.92
GHR	SOCS2	9606.ENSP00000483403	9606.ENSP00000481249	0	0	0	0	0	0.838	0.6	0.656	0.975
IL12RB2	IL13	9606.ENSP00000262345	9606.ENSP00000304915	0	0	0	0	0	0	0.6	0.38	0.741
IL12RB2	JAK1	9606.ENSP00000262345	9606.ENSP00000343204	0	0	0	0	0	0.101	0.8	0.246	0.852
IL12RB2	SOCS1	9606.ENSP00000262345	9606.ENSP00000329418	0	0	0	0	0	0	0.9	0.324	0.929
IL12RB2	STAT3	9606.ENSP00000262345	9606.ENSP00000264657	0	0	0	0	0	0	0.9	0.414	0.938
IL13	IL12RB2	9606.ENSP00000304915	9606.ENSP00000262345	0	0	0	0	0	0	0.6	0.38	0.741
IL13	STAT3	9606.ENSP00000304915	9606.ENSP00000264657	0	0	0	0	0	0	0.6	0.727	0.886
IL13	JAK1	9606.ENSP00000304915	9606.ENSP00000343204	0	0	0	0	0	0	0.6	0.591	0.829
JAK1	IL12RB2	9606.ENSP00000343204	9606.ENSP00000262345	0	0	0	0	0	0.101	0.8	0.246	0.852
JAK1	LIFR	9606.ENSP00000343204	9606.ENSP00000263409	0	0	0	0	0	0	0.8	0.57	0.91
JAK1	STAT3	9606.ENSP00000343204	9606.ENSP00000264657	0	0	0	0	0.097	0.887	0.9	0.988	0.999
JAK1	STAT5B	9606.ENSP00000343204	9606.ENSP00000293328	0	0	0	0	0.089	0.759	0.9	0.899	0.997
JAK1	IL13	9606.ENSP00000343204	9606.ENSP00000304915	0	0	0	0	0	0	0.6	0.591	0.829
JAK1	SOCS1	9606.ENSP00000343204	9606.ENSP00000329418	0	0	0	0	0.049	0.767	0.9	0.717	0.992
JAK1	MPL	9606.ENSP00000343204	9606.ENSP00000361548	0	0	0	0	0	0.078	0.6	0.504	0.801
JAK1	GHR	9606.ENSP00000343204	9606.ENSP00000483403	0	0	0	0	0	0.283	0.8	0.143	0.866
JAK1	BCL2	9606.ENSP00000343204	9606.ENSP00000381185	0	0	0	0	0	0	0.9	0.121	0.908
JAK1	CSF3R	9606.ENSP00000343204	9606.ENSP00000362195	0	0	0	0	0	0.281	0.8	0.459	0.915
JAK1	SOCS2	9606.ENSP00000343204	9606.ENSP00000481249	0	0	0	0	0	0.103	0.9	0.57	0.958
JAK1	PTPN6	9606.ENSP00000343204	9606.ENSP00000391592	0	0	0	0	0.062	0.483	0.9	0.451	0.969
LIFR	STAT3	9606.ENSP00000263409	9606.ENSP00000264657	0	0	0	0	0	0	0	0.771	0.772
LIFR	JAK1	9606.ENSP00000263409	9606.ENSP00000343204	0	0	0	0	0	0	0.8	0.57	0.91
MCL1	STAT3	9606.ENSP00000358022	9606.ENSP00000264657	0	0	0	0	0.065	0.069	0.9	0.773	0.977
MCL1	TP53	9606.ENSP00000358022	9606.ENSP00000269305	0	0	0	0	0.051	0.298	0.9	0.944	0.995
MCL1	BCL2L1	9606.ENSP00000358022	9606.ENSP00000302564	0	0	0	0.622	0	0.5	0.9	0.943	0.966
MCL1	MYC	9606.ENSP00000358022	9606.ENSP00000479618	0	0	0	0	0.065	0.13	0	0.747	0.776
MCL1	BCL2	9606.ENSP00000358022	9606.ENSP00000381185	0	0	0	0.628	0	0.492	0.9	0.605	0.958
MPL	STAT3	9606.ENSP00000361548	9606.ENSP00000264657	0	0	0	0	0	0	0.9	0.567	0.954
MPL	STAT5B	9606.ENSP00000361548	9606.ENSP00000293328	0	0	0	0	0	0	0.9	0.688	0.967
MPL	JAK1	9606.ENSP00000361548	9606.ENSP00000343204	0	0	0	0	0	0.078	0.6	0.504	0.801
MPL	CSF3R	9606.ENSP00000361548	9606.ENSP00000362195	0	0	0	0	0.065	0	0	0.72	0.727
MTOR	STAT3	9606.ENSP00000354558	9606.ENSP00000264657	0	0	0	0	0.049	0.836	0.9	0.692	0.994
MTOR	TP53	9606.ENSP00000354558	9606.ENSP00000269305	0	0	0	0	0	0.469	0	0.752	0.862
MTOR	PIK3CB	9606.ENSP00000354558	9606.ENSP00000289153	0	0	0	0.541	0.062	0.347	0.8	0.67	0.906
MTOR	BCL2L1	9606.ENSP00000354558	9606.ENSP00000302564	0	0	0	0	0.053	0.495	0	0.721	0.855
MTOR	MYC	9606.ENSP00000354558	9606.ENSP00000479618	0	0	0	0	0	0.134	0	0.697	0.727
MYC	RAF1	9606.ENSP00000479618	9606.ENSP00000251849	0	0	0	0	0.051	0.485	0	0.747	0.866
MYC	STAT3	9606.ENSP00000479618	9606.ENSP00000264657	0	0	0	0	0	0.684	0.9	0.836	0.994
MYC	TP53	9606.ENSP00000479618	9606.ENSP00000269305	0	0	0	0	0.091	0.274	0	0.893	0.923
MYC	BCL2L1	9606.ENSP00000479618	9606.ENSP00000302564	0	0	0	0	0	0.091	0	0.795	0.806
MYC	MTOR	9606.ENSP00000479618	9606.ENSP00000354558	0	0	0	0	0	0.134	0	0.697	0.727
MYC	MCL1	9606.ENSP00000479618	9606.ENSP00000358022	0	0	0	0	0.065	0.13	0	0.747	0.776
PIK3CB	RAF1	9606.ENSP00000289153	9606.ENSP00000251849	0	0	0	0	0.062	0.104	0.8	0.34	0.874
PIK3CB	MTOR	9606.ENSP00000289153	9606.ENSP00000354558	0	0	0	0.541	0.062	0.347	0.8	0.67	0.906
PTPN6	STAT5B	9606.ENSP00000391592	9606.ENSP00000293328	0	0	0	0	0.062	0.285	0.9	0.431	0.956
PTPN6	JAK1	9606.ENSP00000391592	9606.ENSP00000343204	0	0	0	0	0.062	0.483	0.9	0.451	0.969
PTPN6	GHR	9606.ENSP00000391592	9606.ENSP00000483403	0	0	0	0	0	0.225	0.9	0.055	0.92
RAF1	BCL2L1	9606.ENSP00000251849	9606.ENSP00000302564	0	0	0	0	0	0.676	0	0.501	0.831
RAF1	MYC	9606.ENSP00000251849	9606.ENSP00000479618	0	0	0	0	0.051	0.485	0	0.747	0.866
RAF1	PIK3CB	9606.ENSP00000251849	9606.ENSP00000289153	0	0	0	0	0.062	0.104	0.8	0.34	0.874
RAF1	BCL2	9606.ENSP00000251849	9606.ENSP00000381185	0	0	0	0	0	0.865	0	0.162	0.882
SOCS1	IL12RB2	9606.ENSP00000329418	9606.ENSP00000262345	0	0	0	0	0	0	0.9	0.324	0.929
SOCS1	STAT3	9606.ENSP00000329418	9606.ENSP00000264657	0	0	0	0	0	0.161	0.6	0.768	0.915
SOCS1	TP53	9606.ENSP00000329418	9606.ENSP00000269305	0	0	0	0	0	0.682	0	0.962	0.987
SOCS1	STAT5B	9606.ENSP00000329418	9606.ENSP00000293328	0	0	0	0	0	0.161	0.9	0.699	0.972
SOCS1	GHR	9606.ENSP00000329418	9606.ENSP00000483403	0	0	0	0	0	0.281	0.6	0.321	0.787
SOCS1	SOCS2	9606.ENSP00000329418	9606.ENSP00000481249	0	0	0	0.778	0	0.496	0.9	0.862	0.957
SOCS1	JAK1	9606.ENSP00000329418	9606.ENSP00000343204	0	0	0	0	0.049	0.767	0.9	0.717	0.992
SOCS2	STAT3	9606.ENSP00000481249	9606.ENSP00000264657	0	0	0	0	0	0.161	0.6	0.699	0.89
SOCS2	STAT5B	9606.ENSP00000481249	9606.ENSP00000293328	0	0	0	0	0	0.161	0.9	0.794	0.981
SOCS2	SOCS1	9606.ENSP00000481249	9606.ENSP00000329418	0	0	0	0.778	0	0.496	0.9	0.862	0.957
SOCS2	JAK1	9606.ENSP00000481249	9606.ENSP00000343204	0	0	0	0	0	0.103	0.9	0.57	0.958
SOCS2	GHR	9606.ENSP00000481249	9606.ENSP00000483403	0	0	0	0	0	0.838	0.6	0.656	0.975
STAT3	IL12RB2	9606.ENSP00000264657	9606.ENSP00000262345	0	0	0	0	0	0	0.9	0.414	0.938
STAT3	LIFR	9606.ENSP00000264657	9606.ENSP00000263409	0	0	0	0	0	0	0	0.771	0.772
STAT3	GHR	9606.ENSP00000264657	9606.ENSP00000483403	0	0	0	0	0	0.328	0.6	0.31	0.798
STAT3	IL13	9606.ENSP00000264657	9606.ENSP00000304915	0	0	0	0	0	0	0.6	0.727	0.886
STAT3	TP53	9606.ENSP00000264657	9606.ENSP00000269305	0	0	0	0	0	0	0.3	0.845	0.887
STAT3	SOCS2	9606.ENSP00000264657	9606.ENSP00000481249	0	0	0	0	0	0.161	0.6	0.699	0.89
STAT3	SOCS1	9606.ENSP00000264657	9606.ENSP00000329418	0	0	0	0	0	0.161	0.6	0.768	0.915
STAT3	BCL2	9606.ENSP00000264657	9606.ENSP00000381185	0	0	0	0	0	0.153	0.9	0.307	0.936
STAT3	MPL	9606.ENSP00000264657	9606.ENSP00000361548	0	0	0	0	0	0	0.9	0.567	0.954
STAT3	STAT5B	9606.ENSP00000264657	9606.ENSP00000293328	0	0	0	0.749	0.062	0.6	0.9	0.974	0.969
STAT3	MCL1	9606.ENSP00000264657	9606.ENSP00000358022	0	0	0	0	0.065	0.069	0.9	0.773	0.977
STAT3	BCL2L1	9606.ENSP00000264657	9606.ENSP00000302564	0	0	0	0	0	0.182	0.9	0.838	0.985
STAT3	MYC	9606.ENSP00000264657	9606.ENSP00000479618	0	0	0	0	0	0.684	0.9	0.836	0.994
STAT3	MTOR	9606.ENSP00000264657	9606.ENSP00000354558	0	0	0	0	0.049	0.836	0.9	0.692	0.994
STAT3	JAK1	9606.ENSP00000264657	9606.ENSP00000343204	0	0	0	0	0.097	0.887	0.9	0.988	0.999
STAT5B	STAT3	9606.ENSP00000293328	9606.ENSP00000264657	0	0	0	0.749	0.062	0.6	0.9	0.974	0.969
STAT5B	PTPN6	9606.ENSP00000293328	9606.ENSP00000391592	0	0	0	0	0.062	0.285	0.9	0.431	0.956
STAT5B	MPL	9606.ENSP00000293328	9606.ENSP00000361548	0	0	0	0	0	0	0.9	0.688	0.967
STAT5B	BCL2L1	9606.ENSP00000293328	9606.ENSP00000302564	0	0	0	0	0	0.069	0.9	0.688	0.968
STAT5B	SOCS1	9606.ENSP00000293328	9606.ENSP00000329418	0	0	0	0	0	0.161	0.9	0.699	0.972
STAT5B	SOCS2	9606.ENSP00000293328	9606.ENSP00000481249	0	0	0	0	0	0.161	0.9	0.794	0.981
STAT5B	GHR	9606.ENSP00000293328	9606.ENSP00000483403	0	0	0	0	0	0.641	0.9	0.704	0.988
STAT5B	JAK1	9606.ENSP00000293328	9606.ENSP00000343204	0	0	0	0	0.089	0.759	0.9	0.899	0.997
TP53	STAT3	9606.ENSP00000269305	9606.ENSP00000264657	0	0	0	0	0	0	0.3	0.845	0.887
TP53	MTOR	9606.ENSP00000269305	9606.ENSP00000354558	0	0	0	0	0	0.469	0	0.752	0.862
TP53	MYC	9606.ENSP00000269305	9606.ENSP00000479618	0	0	0	0	0.091	0.274	0	0.893	0.923
TP53	SOCS1	9606.ENSP00000269305	9606.ENSP00000329418	0	0	0	0	0	0.682	0	0.962	0.987
TP53	BCL2	9606.ENSP00000269305	9606.ENSP00000381185	0	0	0	0	0.051	0.884	0.9	0.628	0.995
TP53	MCL1	9606.ENSP00000269305	9606.ENSP00000358022	0	0	0	0	0.051	0.298	0.9	0.944	0.995
TP53	BCL2L1	9606.ENSP00000269305	9606.ENSP00000302564	0	0	0	0	0.051	0.977	0.9	0.99	0.999
