# Supplementary material for: Venetoclax durable response in adult relapsed/refractory Philadelphia-negative acute lymphoblastic leukemia with JAK/STAT pathway alterations
Source: Front Cell Dev Biol. 2023 May 23;11:1165308. doi: 10.3389/fcell.2023.1165308 (PMC10242111; doi:10.3389/fcell.2023.1165308)
Supplement: Supplementary file 4 [file Table1.xlsx]

## Sheet: Tab S1
Table S1: Patient’s group and RNA-seq gene expression quantification measures in terms of Transcripts Per Million (TPM) normalized counts.
Gene	chromosome	JAK_STAT_pathway
AKT1	14	yes
AKT2	19	yes
AKT3	1	yes
BAX	19	no
BCL2	18	yes
BCL2L1	20	yes
CCND1	11	yes
CCND2	12	yes
CCND3	6	yes
CDKN1A	6	yes
CREBBP	16	yes
CRLF2	X,Y	yes
CSF3R	1	yes
EP300	22	yes
EPO	X	yes
EPOR	19	yes
GFAP	17	yes
GHR	5	yes
HRAS	11	yes
IFNG	12	yes
IL12RB2	1	yes
IL13	5	yes
IL13RA2	X	yes
IL15	4	yes
IL2	4	yes
IL21R	16	yes
IL3	5	yes
IL6	7	yes
IL7R	5	yes
JAK1	1	yes
JAK2	9	yes
JAK3	19	yes
LIFR	5	yes
MAPK1	22	no
MAPK8	10	no
MCL1	1	yes
MPL	1	yes
MTOR	1	yes
MYC	8	yes
PIK3CA	3	yes
PIK3CB	3	yes
PIK3CD	1	yes
PIK3R1	5	yes
PIK3R2	19	yes
PIM1	6	yes
PTPN11	12	yes
PTPN2	18	yes
PTPN6	12	yes
RAF1	3	yes
SOCS1	16	yes
SOCS2	12	yes
SOCS3	17	yes
SOS1	2	yes
STAT1	2	yes
STAT3	17	yes
STAT4	2	yes
STAT5A	17	yes
STAT5B	17	yes
STAT6	12	yes
TP53	17	no
TYK2	19	yes
